# Supplementary material for: Causal Relationship Between Circulating Inflammatory Cytokines and the Risk of Trigeminal Neuralgia: A Mendelian Randomization Study
Source: Brain Behav. 2025 Apr 7;15(4):e70463. doi: 10.1002/brb3.70463 (PMC11975542; doi:10.1002/brb3.70463)
Supplement: Supplementary file 1 — Supporting Information. [file BRB3-15-e70463-s002.xlsx]

## Sheet: Sheet1
Supplementary table 1.Potentially relevant phenotypes for instrumental variables
Query	GWAS_Trait	PMID	RS_Number	Position_GRCh37	Alleles	R2	D'	Risk_Allele	Effect_Size_95_CI	Beta_or_OR	P_value
rs28637706	Endometriosis	31488892	rs285682	chr19:34275248	C=0.655, T=0.345	0.21438	0.936383	NR	1.35	1.19-1.53	5e-06
rs28637706	interferon-related traits	33104735	rs961499	chr19:34281696	C=0.641, T=0.359	0.259885	1	0.286	NA	NA	7e-06
rs28637706	beta-nerve growth factor levels	27989323	rs28637706	chr19:34285368	G=0.683, T=0.317	1	1	NR	0.1589	0.11-0.21	1e-09
rs28637706	Facial morphology (multitrait analysis)	36539420	rs3810361	chr19:34285951	C=0.536, T=0.464	0.402311	1	0.3994	NA	NA	4e-28
rs28637706	Vertex-wise sulcal depth	34910505	rs28524164	chr19:34287386	C=0.468, T=0.532	0.408791	1	0.47	6.7	NA	2e-11
rs28637706	Facial morphology (segment 5)	33288918	rs287104	chr19:34290995	A=0.613, G=0.387	0.234296	0.89461	0.347869	NA	NA	4e-37
rs28637706	Sib-shared facial trait 388; Facial segment 11; 3D morphology of the nose	33983923	rs287104	chr19:34290995	A=0.613, G=0.387	0.234296	0.89461	NR	0.022564	0.017-0.029	1e-13
rs28637706	Facial morphology traits (59 NSCL/P endophenotypic segments)	33692830	rs4805059	chr19:34294901	A=0.439, G=0.561	0.49123	0.910536	NR	0.030677	NA	9e-09
rs71641308	Whole body fat free mass (UKB data field 23101)	38538606	rs34266525	chr1:77619958	C=0.065, T=0.935	0.243598	0.544653	NR	0.0138797	0.0097-0.0181	7e-11
rs71641308	Body mass index	38538606	rs17688479	chr1:77668569	A=0.079, G=0.921	0.192492	0.537776	NR	0.0203724	0.013-0.027	1e-08
rs71641308	Metabolic syndrome	39349817	rs17378915	chr1:77804242	A=0.853, G=0.147	0.140045	0.652594	NR	NA	NA	7e-10
rs71641308	Whole body fat mass (UKB data field 23100)	38538606	rs17378915	chr1:77804242	A=0.853, G=0.147	0.140045	0.652594	NR	0.0217875	0.016-0.028	1e-11
rs71641308	Body mass index	36581621	rs17378915	chr1:77804242	A=0.853, G=0.147	0.140045	0.652594	NR	0.0192	0.015-0.023	6e-22
rs71641308	Body mass index (MTAG)	36376304	rs17378915	chr1:77804242	A=0.853, G=0.147	0.140045	0.652594	NR	0.01731	0.013-0.021	2e-16
rs71641308	Whole body fat free mass (UKB data field 23101)	38538606	rs17378915	chr1:77804242	A=0.853, G=0.147	0.140045	0.652594	NR	0.0133595	0.0099-0.0169	8e-14
rs71641308	Body mass index	25673413	rs6695572	chr1:77945635	A=0.168, G=0.832	0.179651	0.799681	0.188	0.022	0.012-0.031/2	7e-06
rs71641308	Body mass index	25673413	rs6695572	chr1:77945635	A=0.168, G=0.832	0.179651	0.799681	0.188	0.022	0.012-0.032/2	7e-06
rs71641308	Height	36224396	rs6695572	chr1:77945635	A=0.168, G=0.832	0.179651	0.799681	0.1672	0.0222	0.021-0.024	9e-158
rs71641308	COVID-19 (hospitalized covid vs population)	37198478	rs12034334	chr1:77954397	C=0.167, G=0.833	0.181044	0.79992	NR	1.1	1.05-1.1	9e-10
rs71641308	Mean reticulocyte volume	32888494	rs11806197	chr1:77964855	A=0.829, G=0.171	0.175568	0.798961	0.191298	0.0174995	0.012-0.023	5e-10
rs71641308	Cystatin C levels	33462484	rs11806197	chr1:77964855	A=0.829, G=0.171	0.175568	0.798961	NR	0.0233	0.017-0.029	2e-14
rs71641308	Predicted visceral adipose tissue	31501611	rs71658797	chr1:77967507	A=0.086, T=0.914	0.400486	0.817555	0.1226	0.0347011	0.027-0.042	5e-20
rs71641308	Body fat percentage	30593698	rs71658797	chr1:77967507	A=0.086, T=0.914	0.400486	0.817555	NR	0.1857	0.12-0.25	1e-08
rs71641308	C-reactive protein levels	31900758	rs71658797	chr1:77967507	A=0.086, T=0.914	0.400486	0.817555	0.876576	0.0195452	0.014-0.026	1e-10
rs71641308	Non-small cell lung cancer	32889700	rs71658797	chr1:77967507	A=0.086, T=0.914	0.400486	0.817555	NR	1.16	1.09-1.22	9e-07
rs71641308	Lung cancer in ever smokers	28604730	rs71658797	chr1:77967507	A=0.086, T=0.914	0.400486	0.817555	0.102898	1.14592	1.092331759-1.202139175	2e-08
rs71641308	Lung cancer	28604730	rs71658797	chr1:77967507	A=0.086, T=0.914	0.400486	0.817555	0.103378	1.13629	1.094197108-1.179992156	3e-11
rs71641308	Lung adenocarcinoma	28604730	rs71658797	chr1:77967507	A=0.086, T=0.914	0.400486	0.817555	0.102617	1.18453	1.123671054-1.248686293	3e-10
rs71641308	Immature fraction of reticulocytes	32888494	rs71658797	chr1:77967507	A=0.086, T=0.914	0.400486	0.817555	0.121718	0.0208826	0.014-0.028	1e-09
rs71641308	High light scatter reticulocyte percentage of red cells	32888494	rs71658797	chr1:77967507	A=0.086, T=0.914	0.400486	0.817555	0.12166	0.0244803	0.018-0.031	1e-12
rs71641308	Lung cancer	39366959	rs71658797	chr1:77967507	A=0.086, T=0.914	0.400486	0.817555	0.103	1.111	1.084-1.14	2e-16
rs71641308	Lung adenocarcinoma (conditioned on cigarettes per day)	39366959	rs71658797	chr1:77967507	A=0.086, T=0.914	0.400486	0.817555	0.099	1.171	1.128-1.217	4e-16
rs71641308	Whole body fat mass (UKB data field 23100)	38538606	rs71658797	chr1:77967507	A=0.086, T=0.914	0.400486	0.817555	NR	0.042166	0.035-0.049	5e-31
rs71641308	COVID-19 (critical illness vs population)	37198478	rs71658797	chr1:77967507	A=0.086, T=0.914	0.400486	0.817555	0.12	1.1	1.09-1.18	3e-09
rs71641308	Body fat percentage	33980691	rs71658797	chr1:77967507	A=0.086, T=0.914	0.400486	0.817555	0.12	0.024	%	6e-26
rs71641308	Metabolic biomarkers (multivariate analysis)	33980691	rs71658797	chr1:77967507	A=0.086, T=0.914	0.400486	0.817555	0.12	NA	NA	3e-10
rs71641308	Educational attainment	35361970	rs71658797	chr1:77967507	A=0.086, T=0.914	0.400486	0.817555	0.1116	0.0174527	0.014-0.021	9e-26
rs71641308	Diastolic blood pressure	35762941	rs71658797	chr1:77967507	A=0.086, T=0.914	0.400486	0.817555	NR	0.2082	0.14-0.27	1e-10
rs71641308	Leisure screen time	36071172	rs71658797	chr1:77967507	A=0.086, T=0.914	0.400486	0.817555	0.878	0.037	0.025-0.049	2e-10
rs71641308	Childhood body mass index	37280435	rs71658797	chr1:77967507	A=0.086, T=0.914	0.400486	0.817555	NR	0.014759	0.0085-0.021	4e-06
rs71641308	Body mass index	37280435	rs71658797	chr1:77967507	A=0.086, T=0.914	0.400486	0.817555	NR	0.037552	0.032-0.043	1e-36
rs71641308	Body mass index	38538606	rs71658797	chr1:77967507	A=0.086, T=0.914	0.400486	0.817555	NR	0.0389024	0.032-0.046	8e-26
rs71641308	Body fat percentage (adjusted for testosterone and SHBG)	37867527	rs71658797	chr1:77967507	A=0.086, T=0.914	0.400486	0.817555	NR	0.29	0.23-0.35	4e-20
rs71641308	Whole body fat free mass (UKB data field 23101)	38538606	rs71658797	chr1:77967507	A=0.086, T=0.914	0.400486	0.817555	NR	0.0289194	0.025-0.033	5e-46
rs71641308	Body mass index	30239722	rs12049202	chr1:77967523	C=0.823, T=0.177	0.167816	0.797504	0.1883	0.0239	0.02-0.028	3e-29
rs71641308	Body mass index	30239722	rs12049202	chr1:77967523	C=0.823, T=0.177	0.167816	0.797504	0.1883	0.0239	0.02-0.028	3e-29
rs71641308	Body mass index	31669095	rs12049202	chr1:77967523	C=0.823, T=0.177	0.167816	0.797504	NR	NA	NA	9e-26
rs71641308	Multi-trait sex score	37277458	rs12049202	chr1:77967523	C=0.823, T=0.177	0.167816	0.797504	NR	NA	NA	9e-10
rs71641308	Body mass index	30239722	rs12729914	chr1:77980235	C=0.171, T=0.829	0.175568	0.798961	0.829	0.0226	0.018-0.027	2e-27
rs71641308	Body mass index	31669095	rs116202774	chr1:78008499	A=0.01, C=0.99	0.110093	0.788655	NR	NA	NA	5e-08
rs71641308	Body mass index	36581621	rs116202774	chr1:78008499	A=0.01, C=0.99	0.110093	0.788655	NR	0.0437	0.028-0.059	2e-08
rs71641308	Body mass index (MTAG)	36376304	rs116202774	chr1:78008499	A=0.01, C=0.99	0.110093	0.788655	NR	0.046716	0.031-0.063	9e-09
rs71641308	Body mass index	26426971	rs17381664	chr1:78048331	C=0.328, T=0.672	0.116196	1	0.606727	0.0215597	NA	1e-14
rs71641308	Body mass index	28448500	rs17381664	chr1:78048331	C=0.328, T=0.672	0.116196	1	0.3793	0.0263	0.017-0.036/2	3e-08
rs71641308	Body mass index	28448500	rs17381664	chr1:78048331	C=0.328, T=0.672	0.116196	1	0.3883	0.027	0.017-0.037/2	3e-08
rs71641308	Body mass index (joint analysis main effects and physical activity interaction)	28448500	rs17381664	chr1:78048331	C=0.328, T=0.672	0.116196	1	NR	NA	NA	1e-08
rs71641308	Body mass index (joint analysis main effects and physical activity interaction)	28448500	rs17381664	chr1:78048331	C=0.328, T=0.672	0.116196	1	NR	NA	NA	2e-07
rs71641308	Body mass index in physically active individuals	28448500	rs17381664	chr1:78048331	C=0.328, T=0.672	0.116196	1	0.3793	0.0218	0.014-0.03/2	2e-07
rs71641308	Body mass index (joint analysis main effects and physical activity interaction)	28448500	rs17381664	chr1:78048331	C=0.328, T=0.672	0.116196	1	NR	NA	NA	2e-07
rs71641308	Body mass index (joint analysis main effects and physical activity interaction)	28448500	rs17381664	chr1:78048331	C=0.328, T=0.672	0.116196	1	NR	NA	NA	4e-07
rs71641308	Body mass index in physically active individuals	28448500	rs17381664	chr1:78048331	C=0.328, T=0.672	0.116196	1	0.3883	0.0223	0.014-0.031/2	2e-07
rs71641308	Body mass index	28448500	rs17381664	chr1:78048331	C=0.328, T=0.672	0.116196	1	0.3793	0.0211	0.014-0.028/2	1e-08
rs71641308	Body mass index	28448500	rs17381664	chr1:78048331	C=0.328, T=0.672	0.116196	1	0.3883	0.0228	0.015-0.03/2	4e-09
rs71641308	Obesity	23563607	rs17381664	chr1:78048331	C=0.328, T=0.672	0.116196	1	0.39	1.09	NA	3e-08
rs71641308	Body mass index	30108127	rs17381664	chr1:78048331	C=0.328, T=0.672	0.116196	1	NR	0.021	NA	3e-15
rs71641308	Diastolic blood pressure	33230300	rs17381664	chr1:78048331	C=0.328, T=0.672	0.116196	1	0.5974	0.0916166	0.064-0.12	1e-10
rs71641308	Diastolic blood pressure	33230300	rs17381664	chr1:78048331	C=0.328, T=0.672	0.116196	1	0.5963	0.108266	0.075-0.141	7e-11
rs71641308	beta-nerve growth factor levels	27989323	rs71641308	chr1:78086718	C=0.946, T=0.054	1	1	NR	0.2043	0.12-0.29	2e-06
rs71641308	Lung cancer	28604730	rs71641308	chr1:78086718	C=0.946, T=0.054	1	1	0.0673198	1.13901	1.081953742-1.199081778	7e-07
rs71641308	Lung adenocarcinoma	28604730	rs71641308	chr1:78086718	C=0.946, T=0.054	1	1	0.0666014	1.1908	1.108233166-1.279528116	2e-06
rs71641308	Whole body fat mass (UKB data field 23100)	38538606	rs71641308	chr1:78086718	C=0.946, T=0.054	1	1	NR	0.0408136	0.032-0.05	1e-19
rs71641308	Whole body fat free mass (UKB data field 23101)	38538606	rs71641308	chr1:78086718	C=0.946, T=0.054	1	1	NR	0.0319653	0.027-0.037	5e-37
rs71641308	A body shape index	34021172	rs71641308	chr1:78086718	C=0.946, T=0.054	1	1	NR	0.031496	0.021-0.042	4e-09
rs71641308	Waist-to-hip ratio adjusted for BMI	34021172	rs71641308	chr1:78086718	C=0.946, T=0.054	1	1	NR	0.029166	0.019-0.04	3e-08
rs71641308	Insomnia	35835914	rs71641308	chr1:78086718	C=0.946, T=0.054	1	1	NR	0.011	0.0071-0.0149	2e-10
rs71641308	Mean corpuscular volume	34594039	rs71641308	chr1:78086718	C=0.946, T=0.054	1	1	NR	0.0248	0.016-0.034	3e-08
rs71641308	Body mass index	38538606	rs71641308	chr1:78086718	C=0.946, T=0.054	1	1	NR	0.0370031	0.028-0.046	7e-16
rs71641308	Hip circumference	25673412	rs6678622	chr1:78092479	C=0.673, T=0.327	0.116721	1	0.3874	0.0225	0.015-0.03	1e-09
rs71641308	Hip circumference	25673412	rs6678622	chr1:78092479	C=0.673, T=0.327	0.116721	1	0.3874	0.0262	0.017-0.036	6e-08
rs71641308	Personality traits or cognitive traits (multivariate analysis)	37365406	rs12741347	chr1:78152792	C=0.673, G=0.327	0.116721	1	NR	NA	NA	5e-09
rs71641308	beta-nerve growth factor levels	27989323	rs35535570	chr1:78259756	A=0.055, G=0.945	0.798065	0.902052	NR	0.2024	0.12-0.29	2e-06
rs71641308	Lung cancer	28604730	rs35535570	chr1:78259756	A=0.055, G=0.945	0.798065	0.902052	0.0646027	1.13606	1.075958214-1.199510448	4e-06
rs71641308	Lung adenocarcinoma	28604730	rs35535570	chr1:78259756	A=0.055, G=0.945	0.798065	0.902052	0.0651398	1.22118	1.131188032-1.318335848	3e-07
rs71641308	Whole body fat mass (UKB data field 23100)	38538606	rs35535570	chr1:78259756	A=0.055, G=0.945	0.798065	0.902052	NR	0.0401248	0.031-0.049	5e-19
rs71641308	Whole body fat free mass (UKB data field 23101)	38538606	rs35535570	chr1:78259756	A=0.055, G=0.945	0.798065	0.902052	NR	0.032066	0.027-0.037	3e-37
rs71641308	Calcium levels	33462484	rs35535570	chr1:78259756	A=0.055, G=0.945	0.798065	0.902052	NR	0.028	0.019-0.037	5e-09
rs71641308	Age of smoking initiation (MTAG)	30643251	rs35535570	chr1:78259756	A=0.055, G=0.945	0.798065	0.902052	0.0755	0.0167131	0.011-0.022	1e-08
rs71641308	Calcium levels	34594039	rs35535570	chr1:78259756	A=0.055, G=0.945	0.798065	0.902052	NR	0.0266	0.017-0.036	1e-08
rs71641308	Multi-trait sex score	37277458	rs35535570	chr1:78259756	A=0.055, G=0.945	0.798065	0.902052	NR	NA	NA	3e-10
rs71641308	Body mass index	38538606	rs35535570	chr1:78259756	A=0.055, G=0.945	0.798065	0.902052	NR	0.0363132	0.027-0.045	2e-15
rs71641308	COVID-19 hospitalization or rheumatoid arthritis (MTAG)	36762574	rs1539738	chr1:78305492	A=0.709, G=0.291	0.11724	0.921614	NR	NA	NA	3e-09
rs71641308	Multi-trait sex score	37277458	rs1539738	chr1:78305492	A=0.709, G=0.291	0.11724	0.921614	NR	NA	NA	4e-08
rs71641308	Mean corpuscular volume	32888493	rs1553232011	chr1:78353605	C=0.156, T=0.844	0.138045	0.670855	0.185627	NA	NA	4e-16
rs71641308	Body mass index	25673413	rs12401738	chr1:78446761	A=0.3, G=0.7	0.112067	0.920612	0.355	0.026	0.018-0.034/2	6e-10
rs71641308	Body mass index	26426971	rs12401738	chr1:78446761	A=0.3, G=0.7	0.112067	0.920612	0.355997	0.0212891	NA	4e-14
rs71641308	BMI in non-smokers	28443625	rs12401738	chr1:78446761	A=0.3, G=0.7	0.112067	0.920612	0.339	0.0209	0.013-0.029/2	8e-08
rs71641308	BMI in non-smokers	28443625	rs12401738	chr1:78446761	A=0.3, G=0.7	0.112067	0.920612	0.339	0.0239	0.014-0.034/2	2e-06
rs71641308	Body mass index (joint analysis main effects and smoking interaction)	28443625	rs12401738	chr1:78446761	A=0.3, G=0.7	0.112067	0.920612	0.339	NA	NA	3e-07
rs71641308	Body mass index (joint analysis main effects and smoking interaction)	28443625	rs12401738	chr1:78446761	A=0.3, G=0.7	0.112067	0.920612	0.339	NA	NA	6e-06
rs71641308	BMI (adjusted for smoking behaviour)	28443625	rs12401738	chr1:78446761	A=0.3, G=0.7	0.112067	0.920612	0.339	0.0184	0.012-0.025/2	9e-08
rs71641308	BMI (adjusted for smoking behaviour)	28443625	rs12401738	chr1:78446761	A=0.3, G=0.7	0.112067	0.920612	0.339	0.0208	0.012-0.03/2	4e-06
rs71641308	Body mass index	25673413	rs12401738	chr1:78446761	A=0.3, G=0.7	0.112067	0.920612	0.347	0.02	0.014-0.026/2	2e-10
rs71641308	Body mass index	25673413	rs12401738	chr1:78446761	A=0.3, G=0.7	0.112067	0.920612	0.352	0.021	0.015-0.028/2	1e-10
rs71641308	Body mass index	30595370	rs34517439	chr1:78450517	A=0.091, C=0.909	0.394733	0.83694	NR	NA	NA	2e-40
rs71641308	Fat-free mass	30593698	rs34517439	chr1:78450517	A=0.091, C=0.909	0.394733	0.83694	NR	0.45602	0.35-0.56	4e-17
rs71641308	Fat-free mass	30593698	rs34517439	chr1:78450517	A=0.091, C=0.909	0.394733	0.83694	NR	0.3759	0.31-0.44	5e-28
rs71641308	Fat-free mass	30593698	rs34517439	chr1:78450517	A=0.091, C=0.909	0.394733	0.83694	NR	0.28702	0.21-0.36	2e-14
rs71641308	Height	30595370	rs34517439	chr1:78450517	A=0.091, C=0.909	0.394733	0.83694	NR	NA	NA	1e-63
rs71641308	Cutaneous melanoma or hair colour	32341527	rs34517439	chr1:78450517	A=0.091, C=0.909	0.394733	0.83694	0.899692	NA	NA	2e-12
rs71641308	Hair color	30595370	rs34517439	chr1:78450517	A=0.091, C=0.909	0.394733	0.83694	NR	NA	NA	2e-08
rs71641308	Lung cancer in ever smokers	28604730	rs34517439	chr1:78450517	A=0.091, C=0.909	0.394733	0.83694	0.105016	1.14735	1.091520912-1.206024349	7e-08
rs71641308	Lung cancer	28604730	rs34517439	chr1:78450517	A=0.091, C=0.909	0.394733	0.83694	0.105355	1.13553	1.091764588-1.181052761	2e-10
rs71641308	Psoriasis	28537254	rs34517439	chr1:78450517	A=0.091, C=0.909	0.394733	0.83694	0.12	1.18	NA	4e-09
rs71641308	Lung adenocarcinoma	28604730	rs34517439	chr1:78450517	A=0.091, C=0.909	0.394733	0.83694	0.104562	1.16522	1.103352102-1.2305629	4e-08
rs71641308	Body size at age 10	32376654	rs34517439	chr1:78450517	A=0.091, C=0.909	0.394733	0.83694	0.87821	0.0137682	0.0095-0.018	2e-10
rs71641308	Adult body size	32376654	rs34517439	chr1:78450517	A=0.091, C=0.909	0.394733	0.83694	0.87821	0.0246975	0.021-0.029	2e-31
rs71641308	Diastolic blood pressure	30224653	rs34517439	chr1:78450517	A=0.091, C=0.909	0.394733	0.83694	0.1169	0.233	0.18-0.28	5e-21
rs71641308	Noncognitive aspects of educational attainment	33414549	rs34517439	chr1:78450517	A=0.091, C=0.909	0.394733	0.83694	0.0914513	0.0703858	0.047-0.094	8e-09
rs71641308	Pneumonia	34340725	rs34517439	chr1:78450517	A=0.091, C=0.909	0.394733	0.83694	NR	0.014	0.0081-0.0199	2e-06
rs71641308	Physical activity	34753499	rs34517439	chr1:78450517	A=0.091, C=0.909	0.394733	0.83694	0.88	0.316	0.2-0.43	5e-08
rs71641308	Diastolic blood pressure	38689001	rs34517439	chr1:78450517	A=0.091, C=0.909	0.394733	0.83694	NR	0.2297	0.18-0.28	9e-21
rs71641308	Whole body fat mass (UKB data field 23100)	38538606	rs34517439	chr1:78450517	A=0.091, C=0.909	0.394733	0.83694	NR	0.0449501	0.038-0.052	1e-34
rs71641308	Serum alkaline phosphatase levels	34594039	rs34517439	chr1:78450517	A=0.091, C=0.909	0.394733	0.83694	NR	0.0226	0.016-0.03	3e-10
rs71641308	Body mass index	34594039	rs34517439	chr1:78450517	A=0.091, C=0.909	0.394733	0.83694	NR	0.0363	0.029-0.043	4e-24
rs71641308	Body mass index (MTAG)	36376304	rs34517439	chr1:78450517	A=0.091, C=0.909	0.394733	0.83694	NR	0.041627	0.035-0.048	2e-38
rs71641308	Sex hormone-binding globulin levels	36653534	rs34517439	chr1:78450517	A=0.091, C=0.909	0.394733	0.83694	NR	0.0342225	0.025-0.043	1e-13
rs71641308	Telomere length (principal component 1)	39192095	rs34517439	chr1:78450517	A=0.091, C=0.909	0.394733	0.83694	0.87703	0.0225609	0.017-0.029	2e-13
rs71641308	Whole body fat free mass (UKB data field 23101)	38538606	rs34517439	chr1:78450517	A=0.091, C=0.909	0.394733	0.83694	NR	0.0333765	0.029-0.037	7e-60
rs71641308	Hand grip strength	29691431	rs34517439	chr1:78450517	A=0.091, C=0.909	0.394733	0.83694	0.1247	0.003	0.0022-0.0038	3e-12
rs71641308	Serum alkaline phosphatase levels	33462484	rs34517439	chr1:78450517	A=0.091, C=0.909	0.394733	0.83694	NR	0.0228	0.016-0.03	9e-10
rs71641308	Liver enzyme levels (alkaline phosphatase)	33972514	rs34517439	chr1:78450517	A=0.091, C=0.909	0.394733	0.83694	0.877683	0.00273842	0.002-0.0034	7e-15
rs71641308	Smoking initiation (ever regular vs never regular) (MTAG)	30643251	rs34517439	chr1:78450517	A=0.091, C=0.909	0.394733	0.83694	0.114	0.0101942	0.0067-0.0137	9e-09
rs71641308	Appendicular lean mass	33097823	rs34517439	chr1:78450517	A=0.091, C=0.909	0.394733	0.83694	0.1221	0.0421	0.036-0.048	6e-48
rs71641308	Insomnia	35835914	rs34517439	chr1:78450517	A=0.091, C=0.909	0.394733	0.83694	NR	0.011	0.009-0.013	2e-13
rs71641308	Lung cancer	35915169	rs34517439	chr1:78450517	A=0.091, C=0.909	0.394733	0.83694	NR	0.11	0.051-0.169	2e-13
rs71641308	Insomnia	35835914	rs34517439	chr1:78450517	A=0.091, C=0.909	0.394733	0.83694	NR	0.011	0.0071-0.0149	4e-08
rs71641308	COVID-19 (hospitalized covid vs population)	39361370	rs34517439	chr1:78450517	A=0.091, C=0.909	0.394733	0.83694	NR	0.0905	0.061-0.12	2e-09
rs71641308	Height	34594039	rs34517439	chr1:78450517	A=0.091, C=0.909	0.394733	0.83694	NR	0.0311	0.026-0.036	1e-34
rs71641308	Bipolar disorder or glomerular filtration rate estimated from cystatin (MTAG)	38858783	rs34517439	chr1:78450517	A=0.091, C=0.909	0.394733	0.83694	NR	NA	NA	1e-29
rs71641308	Weight	34594039	rs34517439	chr1:78450517	A=0.091, C=0.909	0.394733	0.83694	NR	0.0479	0.042-0.054	1e-51
rs71641308	Body size (confirmatory factor analysis Factor 21)	38965376	rs34517439	chr1:78450517	A=0.091, C=0.909	0.394733	0.83694	NR	NA	NA	8e-26
rs71641308	Body mass index	39134668	rs34517439	chr1:78450517	A=0.091, C=0.909	0.394733	0.83694	NR	0.0379688	0.032-0.044	7e-34
rs71641308	Body surface area	36502284	rs34517439	chr1:78450517	A=0.091, C=0.909	0.394733	0.83694	NR	0.00991104	0.0087-0.0111	3e-57
rs71641308	Childhood body mass index	37280435	rs34517439	chr1:78450517	A=0.091, C=0.909	0.394733	0.83694	NR	0.0171936	0.011-0.024	1e-07
rs71641308	Body mass index	37280435	rs34517439	chr1:78450517	A=0.091, C=0.909	0.394733	0.83694	NR	0.039113	0.033-0.045	6e-39
rs71641308	Multi-trait sex score	37277458	rs34517439	chr1:78450517	A=0.091, C=0.909	0.394733	0.83694	NR	NA	NA	9e-21
rs71641308	Body mass index	38538606	rs34517439	chr1:78450517	A=0.091, C=0.909	0.394733	0.83694	NR	0.0405034	0.033-0.048	2e-27
rs71641308	Multi-trait sum score	37277458	rs34517439	chr1:78450517	A=0.091, C=0.909	0.394733	0.83694	NR	NA	NA	2e-08
rs71641308	Leukocyte telomere length or COVID-19 hospitalization (MTAG)	38882679	rs34517439	chr1:78450517	A=0.091, C=0.909	0.394733	0.83694	NR	NA	NA	4e-14
rs71641308	Leukocyte telomere length or severe COVID-19 infection (MTAG)	38882679	rs34517439	chr1:78450517	A=0.091, C=0.909	0.394733	0.83694	NR	NA	NA	4e-12
rs71641308	Waist circumference	25673412	rs4130548	chr1:78463868	C=0.3, T=0.7	0.112067	0.920612	0.648	0.0224	0.013-0.031	1e-06
rs71641308	Waist circumference	25673412	rs4130548	chr1:78463868	C=0.3, T=0.7	0.112067	0.920612	0.648	0.022	0.015-0.029	3e-10
rs71641308	Body mass index	28448500	rs4130548	chr1:78463868	C=0.3, T=0.7	0.112067	0.920612	0.346	0.0308	0.021-0.04/2	2e-10
rs71641308	Body mass index	28448500	rs4130548	chr1:78463868	C=0.3, T=0.7	0.112067	0.920612	0.3538	0.0307	0.021-0.04/2	1e-09
rs71641308	Body mass index (joint analysis main effects and physical activity interaction)	28448500	rs4130548	chr1:78463868	C=0.3, T=0.7	0.112067	0.920612	NR	NA	NA	6e-10
rs71641308	Body mass index (joint analysis main effects and physical activity interaction)	28448500	rs4130548	chr1:78463868	C=0.3, T=0.7	0.112067	0.920612	NR	NA	NA	3e-08
rs71641308	Body mass index in physically active individuals	28448500	rs4130548	chr1:78463868	C=0.3, T=0.7	0.112067	0.920612	0.3454	0.0256	0.015-0.036/2	2e-06
rs71641308	Body mass index in physically active individuals	28448500	rs4130548	chr1:78463868	C=0.3, T=0.7	0.112067	0.920612	0.346	0.0209	0.013-0.029/2	9e-07
rs71641308	Body mass index (joint analysis main effects and physical activity interaction)	28448500	rs4130548	chr1:78463868	C=0.3, T=0.7	0.112067	0.920612	NR	NA	NA	5e-09
rs71641308	Body mass index (joint analysis main effects and physical activity interaction)	28448500	rs4130548	chr1:78463868	C=0.3, T=0.7	0.112067	0.920612	NR	NA	NA	1e-09
rs71641308	Body mass index in physically active individuals	28448500	rs4130548	chr1:78463868	C=0.3, T=0.7	0.112067	0.920612	0.3548	0.0263	0.016-0.037/2	2e-06
rs71641308	Body mass index in physically active individuals	28448500	rs4130548	chr1:78463868	C=0.3, T=0.7	0.112067	0.920612	0.3538	0.0214	0.013-0.03/2	8e-07
rs71641308	Body mass index	28448500	rs4130548	chr1:78463868	C=0.3, T=0.7	0.112067	0.920612	0.346	0.0229	0.015-0.03/2	1e-09
rs71641308	Body mass index	28448500	rs4130548	chr1:78463868	C=0.3, T=0.7	0.112067	0.920612	0.3538	0.0246	0.017-0.032/2	5e-10
rs71641308	Cognitive ability, years of educational attainment or schizophrenia (pleiotropy)	31374203	rs4130548	chr1:78463868	C=0.3, T=0.7	0.112067	0.920612	NR	0.0127524	0.0086-0.0169	2e-09
rs71641308	Idiopathic pulmonary fibrosis	36777997	rs4130548	chr1:78463868	C=0.3, T=0.7	0.112067	0.920612	NR	1.09	1.06-1.13	5e-08
rs71641308	Body mass index	30108127	rs4130548	chr1:78463868	C=0.3, T=0.7	0.112067	0.920612	NR	0.022	NA	2e-16
rs71641308	Whole body fat free mass (UKB data field 23101)	38538606	rs35988099	chr1:78529684	C=0.97, G=0.03	0.337046	0.788655	NR	0.0304962	0.024-0.037	4e-23
rs73472576	beta-nerve growth factor levels	27989323	rs73472576	chr18:72124182	C=0.604, T=0.396	1	1	NR	0.1181	0.069-0.167	3e-06
rs73472576	Height	36224396	rs7240571	chr18:72142598	C=0.715, T=0.285	0.35558	0.763628	0.2272	0.007	0.0054-0.0086	1e-20
rs73472576	Valylleucine levels (advanced age)	37118062	rs6566811	chr18:72163592	A=0.417, G=0.583	0.176106	0.613917	NR	0.233	0.16-0.3	4e-09
rs73472576	Valylglycine levels (elderly offspring)	37118062	rs6566811	chr18:72163592	A=0.417, G=0.583	0.176106	0.613917	NR	0.1249	0.095-0.155	3e-14
rs73472576	Valylleucine levels (elderly offspring)	37118062	rs6566811	chr18:72163592	A=0.417, G=0.583	0.176106	0.613917	NR	0.1577	0.11-0.21	9e-09
rs73472576	Valylglycine levels (advanced age)	37118062	rs6566811	chr18:72163592	A=0.417, G=0.583	0.176106	0.613917	NR	0.1794	0.13-0.23	5e-11
rs73472576	Spherical equivalent	29808027	rs8084058	chr18:72177465	A=0.379, G=0.621	0.159398	0.413723	0.3861	0.0844	0.055-0.114	3e-08
rs73472576	Beta-Ala-His dipeptidase levels	34648354	rs8084058	chr18:72177465	A=0.379, G=0.621	0.159398	0.413723	0.39	0.12	0.093-0.147	2e-17
rs73472576	N-formylmethionine levels	36357675	rs8084058	chr18:72177465	A=0.379, G=0.621	0.159398	0.413723	0.3965	0.0552901	0.035-0.075	8e-08
rs73472576	N-acetylserine levels	36357675	rs8084058	chr18:72177465	A=0.379, G=0.621	0.159398	0.413723	0.3968	0.0573041	0.037-0.078	4e-08
rs73472576	Height	30595370	rs8088885	chr18:72178410	C=0.16, T=0.84	0.143424	0.701966	NR	NA	NA	7e-10
rs7970581	HDL cholesterol levels	35884923	rs4767014	chr12:113264755	C=0.257, T=0.743	0.86879	0.988635	NR	0.54	0.38-0.7	1e-10
rs7970581	beta-nerve growth factor levels	27989323	rs7970581	chr12:113265248	G=0.764, T=0.236	1	1	NR	0.138	0.083-0.193	9e-07
rs7970581	Low density lipoprotein cholesterol levels	29403010	rs7315593	chr12:113277970	G=0.585, T=0.415	0.205071	0.969462	NR	0.03017	0.02-0.04	8e-09
rs7970581	Chloride levels	29403010	rs3948714	chr12:113300769	C=0.417, T=0.583	0.20339	0.959574	NR	0.02479	0.017-0.033	3e-09
rs116303454	CTACK levels	27989323	rs116303454	chr3:27294655	A=0.029, G=0.971	1	1	NR	0.383	0.22-0.54	3e-06
rs116303454	CTACK levels	27989323	rs116529431	chr3:27425708	C=0.028, G=0.972	0.894894	0.963226	NR	0.3659	0.21-0.52	7e-06
rs118084576	CTACK levels	27989323	rs118084576	chr9:21172502	A=0.014, G=0.986	1	1	NR	0.5544	0.31-0.8	7e-06
rs135564	Serum levels of protein CCL27	35078996	rs9616196	chr22:46518858	C=0.802, G=0.198	0.647727	0.959286	0.2968	0.156604	0.12-0.19	9e-16
rs135564	Epithelial ovarian cancer	30898391	rs135573	chr22:46527239	A=0.789, G=0.211	0.588828	0.878979	NR	2.45	NA	3e-06
rs135564	CTACK levels	27989323	rs201003839	chr22:46534946	C=0.74, T=0.26	0.984565	0.994819	NR	0.1895	0.14-0.24	2e-12
rs135564	Sex hormone-binding globulin levels	32042192	rs135563	chr22:46536017	C=0.438, T=0.562	0.448843	1	0.510177	0.0041323	0.0023-0.006	7e-06
rs135564	Sex hormone-binding globulin levels adjusted for BMI	32042192	rs135563	chr22:46536017	C=0.438, T=0.562	0.448843	1	0.510177	0.00508848	0.0034-0.0068	2e-09
rs135564	C-C motif chemokine 27 levels	36168886	rs135556	chr22:46543485	C=0.254, T=0.746	0.883994	0.952527	0.232368	0.276899	0.22-0.34	7e-19
rs135564	Impulsivity (motor)	30718321	rs28669215	chr22:46619216	C=0.914, T=0.086	0.101201	0.611973	0.0834	0.116	0.158-0.074	5e-08
rs141331414	Externalizing behaviour (multivariate analysis)	34446935	rs34983978	chr9:128169170	A=0.336, G=0.664	0.106491	0.947158	0.65	0.008	0.006-0.01	8e-12
rs141331414	Height	30595370	rs1129	chr9:128199873	C=0.653, T=0.347	0.11307	1	NR	NA	NA	1e-15
rs141331414	Height	36224396	rs1129	chr9:128199873	C=0.653, T=0.347	0.11307	1	0.3328	0.0098	0.0084-0.0112	2e-49
rs141331414	Height	34594039	rs199955511	chr9:128221686	C=0.664, T=0.336	0.118705	1	NR	0.0116	0.0083-0.0149	2e-11
rs141331414	Smoking initiation (MTAG)	37156939	rs1891035	chr9:128258684	C=0.349, T=0.651	0.112084	1	NR	0.00975531	0.0065-0.013	6e-09
rs2070074	Heel bone mineral density	30595370	rs4363285	chr9:34553667	C=0.846, T=0.154	0.168014	0.517963	NR	NA	NA	1e-08
rs2070074	High-sensitivity cardiac troponin T levels	34732054	rs150248045	chr9:34554144	C=0.971, T=0.029	0.240618	0.961584	NR	0.13	0.073-0.187	7e-06
rs2070074	Adolescent idiopathic scoliosis	31417091	rs13290451	chr9:34581819	A=0.474, T=0.526	0.121871	0.981537	0.54	1.13	1.09-1.18	2e-09
rs2070074	Adolescent idiopathic scoliosis	31417091	rs13290451	chr9:34581819	A=0.474, T=0.526	0.121871	0.981537	0.537097	1.16	1.11-1.21	2e-10
rs2070074	Aspartate aminotransferase levels	34594039	rs13290451	chr9:34581819	A=0.474, T=0.526	0.121871	0.981537	NR	0.0117	0.008-0.0154	1e-09
rs2070074	Free testosterone levels	36653534	rs7020310	chr9:34583962	A=0.713, G=0.287	0.108285	0.618583	NR	0.0209313	0.014-0.028	2e-08
rs2070074	Metabolite levels	23823483	rs6476455	chr9:34588006	C=0.528, T=0.472	0.122864	0.981606	NR	0.150595	0.086-0.216	6e-06
rs2070074	Total testosterone levels	32042192	rs3808869	chr9:34622389	A=0.531, C=0.469	0.12437	0.98171	0.520884	0.0166154	0.011-0.023	5e-09
rs2070074	Diastolic blood pressure	38689001	rs3808869	chr9:34622389	A=0.531, C=0.469	0.12437	0.98171	NR	0.083	0.054-0.112	3e-08
rs2070074	Hypertension	33230300	rs3808869	chr9:34622389	A=0.531, C=0.469	0.12437	0.98171	0.4837	5.60999	NA	2e-08
rs2070074	Diastolic blood pressure	33230300	rs3808869	chr9:34622389	A=0.531, C=0.469	0.12437	0.98171	0.4829	0.0915933	0.064-0.119	3e-11
rs2070074	Diastolic blood pressure	33230300	rs3808869	chr9:34622389	A=0.531, C=0.469	0.12437	0.98171	0.4833	0.08822	0.056-0.12	4e-08
rs2070074	Hypertension	33230300	rs3808869	chr9:34622389	A=0.531, C=0.469	0.12437	0.98171	0.4873	4.7411	NA	2e-06
rs2070074	Ciliary neurotrophic factor receptor subunit alpha levels	34648354	rs112705561	chr9:34628891	G=0.928, T=0.072	0.655075	0.984527	0.06	0.27	0.22-0.32	1e-21
rs2070074	Educational attainment	35361970	rs10046843	chr9:34631159	C=0.687, T=0.313	0.243194	0.985865	0.3491	0.00644899	0.0043-0.0086	4e-09
rs2070074	Asthma	36777996	rs2492363	chr9:34644521	C=0.458, T=0.542	0.130058	0.982079	0.5051	0.025003	0.017-0.033	5e-09
rs2070074	Serum levels of protein IL11RA	35078996	rs41274865	chr9:34647802	C=0.075, G=0.925	0.706256	1	0.07302	0.51037	0.44-0.58	7e-50
rs2070074	Blood protein levels	30072576	rs41274867	chr9:34648088	A=0.075, G=0.925	0.706256	1	0.927969	0.31929	0.23-0.41	1e-11
rs2070074	Blood protein levels	30072576	rs41274867	chr9:34648088	A=0.075, G=0.925	0.706256	1	0.927969	0.265045	0.18-0.35	6e-09
rs2070074	Blood protein levels	30072576	rs41274867	chr9:34648088	A=0.075, G=0.925	0.706256	1	0.927969	0.499066	0.41-0.59	1e-26
rs2070074	CTACK levels	27989323	rs2070074	chr9:34649442	A=0.898, G=0.102	1	1	NR	0.4467	0.37-0.52	2e-32
rs2070074	Blood protein levels	30072576	rs2070074	chr9:34649442	A=0.898, G=0.102	1	1	0.907031	0.321292	0.24-0.4	1e-14
rs2070074	Blood protein levels	30072576	rs2070074	chr9:34649442	A=0.898, G=0.102	1	1	0.907031	0.41595	0.34-0.5	6e-24
rs2070074	Serum levels of protein CCL27	35078996	rs2070074	chr9:34649442	A=0.898, G=0.102	1	1	0.09344	0.317418	0.26-0.38	9e-26
rs2070074	C-C motif chemokine 27 levels	34857772	rs2070074	chr9:34649442	A=0.898, G=0.102	1	1	0.8822	0.5215	0.44-0.6	4e-37
rs2070074	CCDC80/CCL27 protein level ratio	38412862	rs2070074	chr9:34649442	A=0.898, G=0.102	1	1	NR	0.367142	0.34-0.39	1e-217
rs2070074	C-C motif chemokine 27 levels	36168886	rs2070074	chr9:34649442	A=0.898, G=0.102	1	1	0.105792	0.422267	0.34-0.51	6e-22
rs2070074	Interleukin-11 receptor subunit alpha levels	34648354	rs11575578	chr9:34656479	A=0.076, G=0.924	0.695592	0.985341	0.07	0.539	0.49-0.59	6e-99
rs2070074	Interleukin-11 receptor subunit alpha levels (IL11RA.3814.63.1)	29875488	rs11575578	chr9:34656479	A=0.076, G=0.924	0.695592	0.985341	0.068	0.51	0.41-0.61	4e-26
rs2070074	Serum levels of protein PAPLN	35078996	rs72737145	chr9:34675357	A=0.017, G=0.983	0.150696	1	0.01353	0.102905	0.075-0.131	7e-13
rs2070074	Serum levels of protein CNTFR	35078996	rs2233873	chr9:34691535	C=0.064, T=0.936	0.554883	0.965185	0.06551	0.261566	0.19-0.33	1e-12
rs2070074	Lung function (FVC)	30595370	rs12348523	chr9:34711635	A=0.167, G=0.833	0.135037	0.487175	NR	NA	NA	2e-08
rs2070074	Height	36224396	rs10124246	chr9:34713129	G=0.836, T=0.164	0.12613	0.465777	0.1822	0.0199	0.015-0.025	3e-13
rs55764737	CTACK levels	27989323	rs55764737	chr15:61323414	C=0.023, T=0.977	1	1	NR	0.5313	0.34-0.72	5e-08
rs55764737	Hip circumference adjusted for BMI	28552196	rs113388145	chr15:61409535	G=0.036, T=0.964	0.107953	0.413805	0.951	0.0865	0.049-0.124	6e-06
rs57338032	Post bronchodilator FEV1	26634245	rs72736802	chr15:78719501	A=0.612, T=0.388	0.134971	0.985749	0.597	0.06	NA	3e-10
rs57338032	Post bronchodilator FEV1/FVC ratio in COPD	26634245	rs72736802	chr15:78719501	A=0.612, T=0.388	0.134971	0.985749	0.614	0.013	NA	8e-07
rs57338032	Post bronchodilator FEV1 in COPD	26634245	rs72736802	chr15:78719501	A=0.612, T=0.388	0.134971	0.985749	0.598	0.048	NA	2e-06
rs57338032	Post bronchodilator FEV1/FVC ratio	26634245	rs72736802	chr15:78719501	A=0.612, T=0.388	0.134971	0.985749	0.595	0.01	NA	8e-08
rs57338032	Cigarettes smoked per day	36477530	rs72736802	chr15:78719501	A=0.612, T=0.388	0.134971	0.985749	0.35	0.0777	0.074-0.081	4.94065645841247e-324
rs57338032	Cigarettes smoked per day	36477530	rs72736802	chr15:78719501	A=0.612, T=0.388	0.134971	0.985749	0.359	0.0823	0.079-0.086	0
rs57338032	Post bronchodilator FEV1/FVC ratio in COPD	26634245	rs72738704	chr15:78719832	C=0.37, G=0.63	0.12873	1	0.39	0.012	NA	4e-06
rs57338032	Post bronchodilator FEV1	26634245	rs72738704	chr15:78719832	C=0.37, G=0.63	0.12873	1	0.34	0.075	NA	2e-13
rs57338032	Red blood cell count	30595370	rs72738704	chr15:78719832	C=0.37, G=0.63	0.12873	1	NR	NA	NA	1e-07
rs57338032	Post bronchodilator FEV1/FVC ratio	26634245	rs72738704	chr15:78719832	C=0.37, G=0.63	0.12873	1	0.336	0.015	NA	2e-12
rs57338032	Post bronchodilator FEV1	26634245	rs951984	chr15:78720915	A=0.321, T=0.679	0.103754	1	0.27	0.063	NA	4e-08
rs57338032	Post bronchodilator FEV1/FVC ratio	26634245	rs951984	chr15:78720915	A=0.321, T=0.679	0.103754	1	0.267	0.011	NA	3e-06
rs57338032	Post bronchodilator FEV1	26634245	rs951985	chr15:78720923	G=0.369, T=0.631	0.128181	1	0.698	0.083	NA	2e-13
rs57338032	Post bronchodilator FEV1/FVC ratio in COPD	26634245	rs951985	chr15:78720923	G=0.369, T=0.631	0.128181	1	0.649	0.013	NA	4e-06
rs57338032	Post bronchodilator FEV1/FVC ratio	26634245	rs951985	chr15:78720923	G=0.369, T=0.631	0.128181	1	0.7	0.016	NA	4e-12
rs57338032	Post bronchodilator FEV1	26634245	rs1394371	chr15:78724469	C=0.68, T=0.32	0.103282	1	0.721	0.05	NA	5e-07
rs57338032	Post bronchodilator FEV1/FVC ratio	26634245	rs1394371	chr15:78724469	C=0.68, T=0.32	0.103282	1	0.723	0.01	NA	3e-06
rs57338032	SSRI response to insomnia syndromal factor measured by HAM-D-21 in major depressive disorder	36658263	rs1240489101	chr15:78727105	-=0.417, A=0.583	0.306107	1	0.46	2.852	1.687-4.016	2e-06
rs57338032	Post bronchodilator FEV1/FVC ratio in COPD	26634245	rs17483548	chr15:78730313	A=0.37, G=0.63	0.12873	1	0.386	0.012	NA	3e-06
rs57338032	Post bronchodilator FEV1	26634245	rs17483548	chr15:78730313	A=0.37, G=0.63	0.12873	1	0.336	0.074	NA	3e-13
rs57338032	Post bronchodilator FEV1/FVC ratio	26634245	rs17483548	chr15:78730313	A=0.37, G=0.63	0.12873	1	0.332	0.015	NA	3e-12
rs57338032	Post bronchodilator FEV1/FVC ratio in COPD	26634245	rs17405217	chr15:78731149	C=0.63, T=0.37	0.12873	1	0.386	0.012	NA	2e-06
rs57338032	Post bronchodilator FEV1	26634245	rs17405217	chr15:78731149	C=0.63, T=0.37	0.12873	1	0.336	0.074	NA	2e-13
rs57338032	Post bronchodilator FEV1/FVC ratio	26634245	rs17405217	chr15:78731149	C=0.63, T=0.37	0.12873	1	0.333	0.015	NA	2e-12
rs57338032	Post bronchodilator FEV1/FVC ratio in COPD	26634245	rs17483686	chr15:78733390	A=0.623, T=0.377	0.132616	1	0.61	0.012	NA	2e-06
rs57338032	Post bronchodilator FEV1	26634245	rs17483686	chr15:78733390	A=0.623, T=0.377	0.132616	1	0.666	0.064	NA	3e-12
rs57338032	Post bronchodilator FEV1/FVC ratio	26634245	rs17483686	chr15:78733390	A=0.623, T=0.377	0.132616	1	0.67	0.012	NA	3e-10
rs57338032	Post bronchodilator FEV1/FVC ratio in COPD	26634245	rs17483721	chr15:78733731	C=0.378, T=0.622	0.133178	1	0.503	0.012	NA	2e-06
rs57338032	Pre bronchodilator FEV1	26634245	rs17483721	chr15:78733731	C=0.378, T=0.622	0.133178	1	NR	0.07077	NA	1e-07
rs57338032	Post bronchodilator FEV1	26634245	rs17483721	chr15:78733731	C=0.378, T=0.622	0.133178	1	0.403	0.064	NA	4e-12
rs57338032	Post bronchodilator FEV1/FVC ratio	26634245	rs17483721	chr15:78733731	C=0.378, T=0.622	0.133178	1	0.403	0.012	NA	2e-10
rs57338032	Height	36224396	rs17483721	chr15:78733731	C=0.378, T=0.622	0.133178	1	0.3112	0.0042	0.0028-0.0056	2e-10
rs57338032	Post bronchodilator FEV1	26634245	rs55983731	chr15:78735269	C=0.623, T=0.377	0.132616	1	0.334	0.064	NA	3e-12
rs57338032	Post bronchodilator FEV1/FVC ratio in COPD	26634245	rs55983731	chr15:78735269	C=0.623, T=0.377	0.132616	1	0.39	0.012	NA	2e-06
rs57338032	Post bronchodilator FEV1/FVC ratio	26634245	rs55983731	chr15:78735269	C=0.623, T=0.377	0.132616	1	0.33	0.012	NA	3e-10
rs57338032	Post bronchodilator FEV1	26634245	rs72738718	chr15:78735438	C=0.377, G=0.623	0.132616	1	0.333	0.064	NA	3e-12
rs57338032	Post bronchodilator FEV1/FVC ratio in COPD	26634245	rs72738718	chr15:78735438	C=0.377, G=0.623	0.132616	1	0.388	0.012	NA	2e-06
rs57338032	Post bronchodilator FEV1 in COPD	26634245	rs72738718	chr15:78735438	C=0.377, G=0.623	0.132616	1	0.372	0.044	NA	4e-06
rs57338032	Post bronchodilator FEV1/FVC ratio	26634245	rs72738718	chr15:78735438	C=0.377, G=0.623	0.132616	1	0.329	0.012	NA	3e-10
rs57338032	Post bronchodilator FEV1	26634245	rs2089162	chr15:78739763	A=0.629, G=0.371	0.12928	1	0.66	0.073	NA	1e-12
rs57338032	Post bronchodilator FEV1/FVC ratio in COPD	26634245	rs2089162	chr15:78739763	A=0.629, G=0.371	0.12928	1	0.61	0.012	NA	1e-06
rs57338032	Post bronchodilator FEV1/FVC ratio	26634245	rs2089162	chr15:78739763	A=0.629, G=0.371	0.12928	1	0.662	0.015	NA	2e-12
rs57338032	Hydroxycotinine levels	36357675	rs2089162	chr15:78739763	A=0.629, G=0.371	0.12928	1	0.6726	0.168846	0.11-0.22	2e-09
rs57338032	Post bronchodilator FEV1	26634245	rs2938670	chr15:78740688	G=0.38, T=0.62	0.134308	1	0.608	0.062	NA	2e-12
rs57338032	Post bronchodilator FEV1/FVC ratio in COPD	26634245	rs2938670	chr15:78740688	G=0.38, T=0.62	0.134308	1	0.609	0.012	NA	2e-06
rs57338032	Post bronchodilator FEV1 in COPD	26634245	rs2938670	chr15:78740688	G=0.38, T=0.62	0.134308	1	0.599	0.045	NA	2e-06
rs57338032	Post bronchodilator FEV1/FVC ratio	26634245	rs2938670	chr15:78740688	G=0.38, T=0.62	0.134308	1	0.607	0.011	NA	7e-10
rs57338032	Post bronchodilator FEV1	26634245	rs2656052	chr15:78740932	A=0.62, C=0.38	0.134308	1	0.608	0.062	NA	2e-12
rs57338032	Post bronchodilator FEV1/FVC ratio in COPD	26634245	rs2656052	chr15:78740932	A=0.62, C=0.38	0.134308	1	0.609	0.012	NA	2e-06
rs57338032	Post bronchodilator FEV1 in COPD	26634245	rs2656052	chr15:78740932	A=0.62, C=0.38	0.134308	1	0.599	0.045	NA	2e-06
rs57338032	Post bronchodilator FEV1/FVC ratio	26634245	rs2656052	chr15:78740932	A=0.62, C=0.38	0.134308	1	0.607	0.011	NA	7e-10
rs57338032	Post bronchodilator FEV1	26634245	rs2568494	chr15:78740964	A=0.38, G=0.62	0.134308	1	0.545	0.062	NA	2e-12
rs57338032	Post bronchodilator FEV1/FVC ratio in COPD	26634245	rs2568494	chr15:78740964	A=0.38, G=0.62	0.134308	1	0.496	0.012	NA	2e-06
rs57338032	Pre bronchodilator FEV1	26634245	rs2568494	chr15:78740964	A=0.38, G=0.62	0.134308	1	NR	0.07201	NA	7e-08
rs57338032	Post bronchodilator FEV1 in COPD	26634245	rs2568494	chr15:78740964	A=0.38, G=0.62	0.134308	1	0.504	0.044	NA	2e-06
rs57338032	Post bronchodilator FEV1/FVC ratio	26634245	rs2568494	chr15:78740964	A=0.38, G=0.62	0.134308	1	0.542	0.011	NA	1e-09
rs57338032	Pulmonary artery enlargement in chronic obstructive pulmonary disease	25101718	rs7181486	chr15:78741618	C=0.378, T=0.622	0.133178	1	0.39	1.32	1.20-1.45	2e-08
rs57338032	Post bronchodilator FEV1/FVC ratio in COPD	26634245	rs7181486	chr15:78741618	C=0.378, T=0.622	0.133178	1	0.61	0.012	NA	2e-06
rs57338032	Post bronchodilator FEV1	26634245	rs7181486	chr15:78741618	C=0.378, T=0.622	0.133178	1	0.666	0.064	NA	3e-12
rs57338032	Post bronchodilator FEV1 in COPD	26634245	rs7181486	chr15:78741618	C=0.378, T=0.622	0.133178	1	0.627	0.044	NA	4e-06
rs57338032	Post bronchodilator FEV1/FVC ratio	26634245	rs7181486	chr15:78741618	C=0.378, T=0.622	0.133178	1	0.669	0.012	NA	2e-10
rs57338032	Post bronchodilator FEV1	26634245	rs17483929	chr15:78742376	A=0.377, G=0.623	0.132616	1	0.596	0.064	NA	3e-12
rs57338032	Post bronchodilator FEV1/FVC ratio in COPD	26634245	rs17483929	chr15:78742376	A=0.377, G=0.623	0.132616	1	0.497	0.012	NA	2e-06
rs57338032	Pre bronchodilator FEV1	26634245	rs17483929	chr15:78742376	A=0.377, G=0.623	0.132616	1	NR	0.07044	NA	1e-07
rs57338032	Post bronchodilator FEV1 in COPD	26634245	rs17483929	chr15:78742376	A=0.377, G=0.623	0.132616	1	0.527	0.044	NA	5e-06
rs57338032	Post bronchodilator FEV1/FVC ratio	26634245	rs17483929	chr15:78742376	A=0.377, G=0.623	0.132616	1	0.597	0.012	NA	2e-10
rs57338032	Post bronchodilator FEV1/FVC ratio in COPD	26634245	rs56219465	chr15:78742579	A=0.622, G=0.378	0.133178	1	0.61	0.012	NA	2e-06
rs57338032	Post bronchodilator FEV1	26634245	rs56219465	chr15:78742579	A=0.622, G=0.378	0.133178	1	0.666	0.064	NA	3e-12
rs57338032	Post bronchodilator FEV1 in COPD	26634245	rs56219465	chr15:78742579	A=0.622, G=0.378	0.133178	1	0.626	0.044	NA	4e-06
rs57338032	Post bronchodilator FEV1/FVC ratio	26634245	rs56219465	chr15:78742579	A=0.622, G=0.378	0.133178	1	0.669	0.012	NA	2e-10
rs57338032	Cigarettes smoked per day	36477530	rs10519198	chr15:78742754	A=0.403, C=0.597	0.319576	0.990752	0.439	0.0285	0.025-0.032	1e-55
rs57338032	Post bronchodilator FEV1	26634245	rs2656065	chr15:78750549	A=0.382, G=0.618	0.131553	0.985526	0.54	0.062	NA	1e-12
rs57338032	Post bronchodilator FEV1/FVC ratio in COPD	26634245	rs2656065	chr15:78750549	A=0.382, G=0.618	0.131553	0.985526	0.496	0.012	NA	3e-06
rs57338032	Pre bronchodilator FEV1	26634245	rs2656065	chr15:78750549	A=0.382, G=0.618	0.131553	0.985526	NR	0.07111	NA	1e-07
rs57338032	Post bronchodilator FEV1 in COPD	26634245	rs2656065	chr15:78750549	A=0.382, G=0.618	0.131553	0.985526	0.504	0.046	NA	7e-07
rs57338032	Post bronchodilator FEV1/FVC ratio	26634245	rs2656065	chr15:78750549	A=0.382, G=0.618	0.131553	0.985526	0.538	0.011	NA	4e-10
rs57338032	Post bronchodilator FEV1	26634245	rs11637656	chr15:78751961	C=0.4, T=0.6	0.329637	1	0.55	0.053	NA	6e-09
rs57338032	Post bronchodilator FEV1/FVC ratio	26634245	rs11637656	chr15:78751961	C=0.4, T=0.6	0.329637	1	0.546	0.01	NA	5e-08
rs57338032	Post bronchodilator FEV1	26634245	rs72738732	chr15:78752188	C=0.63, G=0.37	0.12873	1	0.663	0.074	NA	2e-13
rs57338032	Post bronchodilator FEV1/FVC ratio in COPD	26634245	rs72738732	chr15:78752188	C=0.63, G=0.37	0.12873	1	0.614	0.012	NA	2e-06
rs57338032	Post bronchodilator FEV1/FVC ratio	26634245	rs72738732	chr15:78752188	C=0.63, G=0.37	0.12873	1	0.666	0.015	NA	2e-12
rs57338032	Post bronchodilator FEV1	26634245	rs1964678	chr15:78754000	A=0.399, G=0.601	0.324952	0.990813	0.453	0.053	NA	4e-09
rs57338032	Post bronchodilator FEV1/FVC ratio	26634245	rs1964678	chr15:78754000	A=0.399, G=0.601	0.324952	0.990813	0.458	0.01	NA	4e-08
rs57338032	Post bronchodilator FEV1/FVC ratio in COPD	26634245	rs2009746	chr15:78754102	A=0.621, G=0.379	0.133743	1	0.609	0.012	NA	2e-06
rs57338032	Post bronchodilator FEV1	26634245	rs2009746	chr15:78754102	A=0.621, G=0.379	0.133743	1	0.668	0.071	NA	2e-14
rs57338032	Post bronchodilator FEV1 in COPD	26634245	rs2009746	chr15:78754102	A=0.621, G=0.379	0.133743	1	0.627	0.046	NA	1e-06
rs57338032	Post bronchodilator FEV1/FVC ratio	26634245	rs2009746	chr15:78754102	A=0.621, G=0.379	0.133743	1	0.672	0.013	NA	1e-11
rs57338032	Pneumonia	34340725	rs2009746	chr15:78754102	A=0.621, G=0.379	0.133743	1	NR	0.012	0.0081-0.0159	8e-10
rs57338032	Post bronchodilator FEV1	26634245	rs4887057	chr15:78760918	A=0.399, G=0.601	0.324952	0.990813	0.421	0.049	NA	4e-08
rs57338032	Post bronchodilator FEV1/FVC ratio	26634245	rs4887057	chr15:78760918	A=0.399, G=0.601	0.324952	0.990813	0.425	0.009	NA	4e-07
rs57338032	Post bronchodilator FEV1	26634245	rs17484235	chr15:78761414	C=0.63, G=0.37	0.12873	1	0.663	0.074	NA	2e-13
rs57338032	Post bronchodilator FEV1/FVC ratio in COPD	26634245	rs17484235	chr15:78761414	C=0.63, G=0.37	0.12873	1	0.614	0.012	NA	2e-06
rs57338032	Post bronchodilator FEV1/FVC ratio	26634245	rs17484235	chr15:78761414	C=0.63, G=0.37	0.12873	1	0.666	0.015	NA	2e-12
rs57338032	Post bronchodilator FEV1	26634245	rs72738736	chr15:78765122	G=0.622, T=0.378	0.133178	1	0.335	0.064	NA	3e-12
rs57338032	Post bronchodilator FEV1/FVC ratio in COPD	26634245	rs72738736	chr15:78765122	G=0.622, T=0.378	0.133178	1	0.391	0.012	NA	2e-06
rs57338032	Parental longevity (combined parental attained age, Martingale residuals)	29227965	rs72738736	chr15:78765122	G=0.622, T=0.378	0.133178	1	0.672115	0.0239366	0.019-0.029	1e-23
rs57338032	Post bronchodilator FEV1/FVC ratio	26634245	rs72738736	chr15:78765122	G=0.622, T=0.378	0.133178	1	0.332	0.012	NA	3e-10
rs57338032	Post bronchodilator FEV1	26634245	rs12593229	chr15:78765290	G=0.601, T=0.399	0.324952	0.990813	0.451	0.052	NA	7e-09
rs57338032	Post bronchodilator FEV1/FVC ratio	26634245	rs12593229	chr15:78765290	G=0.601, T=0.399	0.324952	0.990813	0.456	0.01	NA	7e-08
rs57338032	Post bronchodilator FEV1	26634245	rs4299116	chr15:78766194	A=0.6, T=0.4	0.329637	1	0.548	0.053	NA	6e-09
rs57338032	Post bronchodilator FEV1/FVC ratio	26634245	rs4299116	chr15:78766194	A=0.6, T=0.4	0.329637	1	0.546	0.01	NA	6e-08
rs57338032	Post bronchodilator FEV1	26634245	rs1504550	chr15:78766250	A=0.634, G=0.366	0.126547	1	0.663	0.075	NA	1e-13
rs57338032	Post bronchodilator FEV1/FVC ratio in COPD	26634245	rs1504550	chr15:78766250	A=0.634, G=0.366	0.126547	1	0.613	0.012	NA	2e-06
rs57338032	Post bronchodilator FEV1/FVC ratio	26634245	rs1504550	chr15:78766250	A=0.634, G=0.366	0.126547	1	0.666	0.015	NA	8e-13
rs57338032	Post bronchodilator FEV1	26634245	rs1504549	chr15:78766629	C=0.401, T=0.599	0.328274	1	0.549	0.052	NA	7e-09
rs57338032	Post bronchodilator FEV1/FVC ratio	26634245	rs1504549	chr15:78766629	C=0.401, T=0.599	0.328274	1	0.544	0.01	NA	7e-08
rs57338032	Parental longevity (combined parental age at death)	27015805	rs12592111	chr15:78767346	A=0.592, G=0.408	0.318924	1	NR	0.03526	0.02-0.05	5e-06
rs57338032	Post bronchodilator FEV1	26634245	rs12592111	chr15:78767346	A=0.592, G=0.408	0.318924	1	0.535	0.057	NA	8e-10
rs57338032	Post bronchodilator FEV1/FVC ratio	26634245	rs12592111	chr15:78767346	A=0.592, G=0.408	0.318924	1	0.529	0.011	NA	1e-08
rs57338032	Post bronchodilator FEV1	26634245	rs12910910	chr15:78767850	C=0.4, T=0.6	0.329637	1	0.55	0.052	NA	1e-08
rs57338032	Post bronchodilator FEV1/FVC ratio	26634245	rs12910910	chr15:78767850	C=0.4, T=0.6	0.329637	1	0.545	0.01	NA	6e-08
rs57338032	Post bronchodilator FEV1	26634245	rs8043227	chr15:78768871	C=0.399, G=0.601	0.324952	0.990813	0.451	0.052	NA	7e-09
rs57338032	Post bronchodilator FEV1/FVC ratio	26634245	rs8043227	chr15:78768871	C=0.399, G=0.601	0.324952	0.990813	0.456	0.01	NA	6e-08
rs57338032	Post bronchodilator FEV1	26634245	rs12916801	chr15:78769130	A=0.399, G=0.601	0.324952	0.990813	0.452	0.053	NA	6e-09
rs57338032	Post bronchodilator FEV1/FVC ratio	26634245	rs12916801	chr15:78769130	A=0.399, G=0.601	0.324952	0.990813	0.459	0.01	NA	1e-07
rs57338032	Post bronchodilator FEV1	26634245	rs17484524	chr15:78772676	A=0.63, G=0.37	0.12873	1	0.663	0.076	NA	1e-13
rs57338032	Post bronchodilator FEV1/FVC ratio in COPD	26634245	rs17484524	chr15:78772676	A=0.63, G=0.37	0.12873	1	0.613	0.012	NA	1e-06
rs57338032	Post bronchodilator FEV1/FVC ratio	26634245	rs17484524	chr15:78772676	A=0.63, G=0.37	0.12873	1	0.666	0.015	NA	5e-13
rs57338032	Post bronchodilator FEV1	26634245	rs8042238	chr15:78774271	C=0.399, T=0.601	0.331006	1	0.549	0.053	NA	4e-09
rs57338032	Chronic obstructive pulmonary disease	25241909	rs8042238	chr15:78774271	C=0.399, T=0.601	0.331006	1	0.64	1.26	1.16-1.37	5e-08
rs57338032	Post bronchodilator FEV1/FVC ratio	26634245	rs8042238	chr15:78774271	C=0.399, T=0.601	0.331006	1	0.544	0.01	NA	8e-08
rs57338032	Post bronchodilator FEV1	26634245	rs8042260	chr15:78774374	A=0.399, G=0.601	0.331006	1	0.451	0.053	NA	4e-09
rs57338032	Post bronchodilator FEV1/FVC ratio	26634245	rs8042260	chr15:78774374	A=0.399, G=0.601	0.331006	1	0.456	0.01	NA	9e-08
rs57338032	Post bronchodilator FEV1	26634245	rs12903285	chr15:78778953	A=0.396, G=0.604	0.329055	0.990859	0.465	0.06	NA	1e-10
rs57338032	Post bronchodilator FEV1/FVC ratio	26634245	rs12903285	chr15:78778953	A=0.396, G=0.604	0.329055	0.990859	0.47	0.011	NA	6e-09
rs57338032	Post bronchodilator FEV1	26634245	rs12903295	chr15:78778972	A=0.396, G=0.604	0.329055	0.990859	0.436	0.058	NA	8e-11
rs57338032	Post bronchodilator FEV1/FVC ratio	26634245	rs12903295	chr15:78778972	A=0.396, G=0.604	0.329055	0.990859	0.441	0.011	NA	4e-09
rs57338032	Post bronchodilator FEV1	26634245	rs12904234	chr15:78779384	C=0.397, T=0.603	0.32768	0.990843	0.566	0.058	NA	9e-11
rs57338032	Post bronchodilator FEV1/FVC ratio	26634245	rs12904234	chr15:78779384	C=0.397, T=0.603	0.32768	0.990843	0.562	0.011	NA	4e-09
rs57338032	Post bronchodilator FEV1	26634245	rs36146269	chr15:78779510	A=0.601, T=0.399	0.324952	0.990813	0.548	0.053	NA	5e-09
rs57338032	Post bronchodilator FEV1/FVC ratio	26634245	rs36146269	chr15:78779510	A=0.601, T=0.399	0.324952	0.990813	0.542	0.01	NA	7e-08
rs57338032	Post bronchodilator FEV1	26634245	rs4887059	chr15:78782095	C=0.4, T=0.6	0.329637	1	0.546	0.053	NA	5e-09
rs57338032	Post bronchodilator FEV1/FVC ratio	26634245	rs4887059	chr15:78782095	C=0.4, T=0.6	0.329637	1	0.538	0.01	NA	9e-08
rs57338032	Post bronchodilator FEV1/FVC ratio in COPD	26634245	rs11858836	chr15:78783277	A=0.367, G=0.633	0.12709	1	0.387	0.012	NA	2e-06
rs57338032	Post bronchodilator FEV1	26634245	rs11858836	chr15:78783277	A=0.367, G=0.633	0.12709	1	0.336	0.074	NA	3e-13
rs57338032	Current cigarettes per day in chronic obstructive pulmonary disease	29767774	rs11858836	chr15:78783277	A=0.367, G=0.633	0.12709	1	0.36	0.1	NA	1e-10
rs57338032	Chronic obstructive pulmonary disease	22080838	rs11858836	chr15:78783277	A=0.367, G=0.633	0.12709	1	NR	1.29	1.13-1.47	1e-06
rs57338032	Post bronchodilator FEV1/FVC ratio	26634245	rs11858836	chr15:78783277	A=0.367, G=0.633	0.12709	1	0.333	0.015	NA	1e-12
rs57338032	Post bronchodilator FEV1	26634245	rs965604	chr15:78789223	A=0.601, G=0.399	0.324952	0.990813	0.53	0.052	NA	9e-09
rs57338032	Post bronchodilator FEV1/FVC ratio	26634245	rs965604	chr15:78789223	A=0.601, G=0.399	0.324952	0.990813	0.535	0.01	NA	1e-07
rs57338032	Post bronchodilator FEV1	26634245	rs13180	chr15:78789488	C=0.4, T=0.6	0.329637	1	0.452	0.052	NA	8e-09
rs57338032	Chronic obstructive pulmonary disease	20173748	rs13180	chr15:78789488	C=0.4, T=0.6	0.329637	1	0.36	1.3	1.18-1.43	2e-08
rs57338032	Post bronchodilator FEV1/FVC ratio	26634245	rs13180	chr15:78789488	C=0.4, T=0.6	0.329637	1	0.458	0.01	NA	2e-07
rs57338032	Post bronchodilator FEV1	26634245	rs12899351	chr15:78792398	C=0.6, T=0.4	0.329637	1	0.45	0.052	NA	7e-09
rs57338032	Post bronchodilator FEV1/FVC ratio	26634245	rs12899351	chr15:78792398	C=0.6, T=0.4	0.329637	1	0.457	0.01	NA	1e-07
rs57338032	Post bronchodilator FEV1	26634245	rs1062980	chr15:78792527	C=0.396, T=0.604	0.335155	1	0.365	0.054	NA	1e-09
rs57338032	Post bronchodilator FEV1/FVC ratio	26634245	rs1062980	chr15:78792527	C=0.396, T=0.604	0.335155	1	0.365	0.01	NA	7e-08
rs57338032	Post bronchodilator FEV1	26634245	rs12594711	chr15:78793921	C=0.4, T=0.6	0.329637	1	0.543	0.052	NA	1e-08
rs57338032	Post bronchodilator FEV1/FVC ratio	26634245	rs12594711	chr15:78793921	C=0.4, T=0.6	0.329637	1	0.539	0.01	NA	2e-07
rs57338032	Post bronchodilator FEV1	26634245	rs4362358	chr15:78796104	C=0.399, T=0.601	0.331006	1	0.548	0.053	NA	6e-09
rs57338032	Post bronchodilator FEV1/FVC ratio	26634245	rs4362358	chr15:78796104	C=0.399, T=0.601	0.331006	1	0.543	0.01	NA	1e-07
rs57338032	CTACK levels	27989323	rs57338032	chr15:78798939	A=0.82, G=0.18	1	1	NR	0.1583	0.096-0.22	6e-07
rs57338032	Metabolite levels (5-hydroxylysine)	37253714	rs12915428	chr15:78823368	A=0.371, G=0.629	0.14425	0.622442	0.3197	0.382	0.34-0.42	4e-88
rs57338032	Serum metabolite levels	33031748	rs3813572	chr15:78832588	C=0.373, T=0.627	0.142478	0.621245	0.255222	0.441	0.39-0.49	7e-66
rs57338032	Smoking initiation	36477530	rs28438420	chr15:78836288	A=0.386, T=0.614	0.139253	0.631265	0.559	0.00731	0.0058-0.0088	9e-21
rs57338032	Smoking behaviour (cigarettes smoked per day)	30643251	rs28438420	chr15:78836288	A=0.386, T=0.614	0.139253	0.631265	0.554	0.0175609	0.013-0.022	1e-12
rs57338032	5-hydroxylysine levels	36635386	rs77434238	chr15:78836726	C=0.626, T=0.374	0.1416	0.620644	0.571367	0.296771	0.27-0.33	1e-84
rs57338032	5-hydroxylysine levels	35050183	rs4887062	chr15:78837801	A=0.619, G=0.381	0.139539	0.625303	NR	0.34	0.31-0.37	1e-119
rs57338032	5-hydroxylysine levels	35347128	rs4887062	chr15:78837801	A=0.619, G=0.381	0.139539	0.625303	NR	0.5	NA	4e-152
rs57338032	Smoking initiation	36477530	rs12907966	chr15:78843051	C=0.624, T=0.376	0.139857	0.619436	0.423	0.00713	0.0054-0.0088	4e-16
rs57338032	Velopharyngeal dysfunction	29855589	rs2869546	chr15:78907345	C=0.35, T=0.65	0.164139	0.634565	NR	0.0551465	NA	1e-06
rs57338032	Benign childhood epilepsy with centro-temporal spikes	32580138	rs1948	chr15:78917399	A=0.319, G=0.681	0.193561	0.642989	NR	1.22	1.12-1.32	2e-06
rs57338032	Sudden cardiac arrest	21658281	rs950776	chr15:78926018	C=0.325, T=0.675	0.163405	0.598906	0.68	1.09	1.06-1.13	4e-07
rs57338032	Parental longevity (father's age at death or father's attained age)	31484785	rs11633223	chr15:78935476	C=0.368, T=0.632	0.105172	0.528093	NR	NA	NA	4e-08
rs57338032	Post bronchodilator FEV1	26634245	rs34275594	chr15:78981282	A=0.658, C=0.342	0.118524	0.529836	0.703	0.05	NA	4e-07
rs57338032	Post bronchodilator FEV1/FVC ratio	26634245	rs34275594	chr15:78981282	A=0.658, C=0.342	0.118524	0.529836	0.704	0.01	NA	8e-07
rs57338032	Post bronchodilator FEV1	26634245	rs7169223	chr15:78992116	A=0.649, G=0.351	0.114807	0.531867	0.694	0.048	NA	2e-06
rs57338032	Post bronchodilator FEV1/FVC ratio	26634245	rs7169223	chr15:78992116	A=0.649, G=0.351	0.114807	0.531867	0.696	0.01	NA	3e-06
rs57338032	Post bronchodilator FEV1	26634245	rs12324870	chr15:78995801	C=0.639, T=0.361	0.110499	0.533231	0.317	0.048	NA	7e-07
rs57338032	Post bronchodilator FEV1	26634245	rs12905273	chr15:79002755	A=0.653, G=0.347	0.114383	0.526258	0.702	0.049	NA	4e-06
rs57338032	Coronary artery disease	36474045	rs112238647	chr15:79051705	C=0.911, T=0.089	0.136898	0.552889	0.06	0.933	0.913-0.954	1e-09
rs57338032	Estimated glomerular filtration rate (creatinine)	34272381	rs112238647	chr15:79051705	C=0.911, T=0.089	0.136898	0.552889	0.0635	0.00319114	0.002-0.0044	1e-07
rs57789542	CTACK levels	27989323	rs112873973	chr3:52567295	C=0.991, G=0.009	0.816541	1	NR	0.731	0.42-1.05	4e-06
rs57789542	Red cell distribution width	30595370	rs6774097	chr3:52569480	A=0.013, C=0.987	0.696069	0.907901	NR	NA	NA	2e-10
rs57789542	Height	36224396	rs12107484	chr3:52632093	C=0.009, T=0.991	0.816541	1	0.0289	0.0115	0.0076-0.0154	4e-09
rs57789542	CTACK levels	27989323	rs60311166	chr3:52671070	C=0.991, G=0.009	0.816541	1	NR	0.7233	0.41-1.04	5e-06
rs57789542	CTACK levels	27989323	rs57789542	chr3:52807586	C=0.011, T=0.989	1	1	NR	0.7447	0.42-1.07	6e-06
rs60247384	CTACK levels	27989323	rs201271503	chr3:35236521	G=0.702, T=0.298	0.971685	0.995186	NR	0.1524	0.089-0.216	3e-06
rs62578137	Intraocular pressure	31959993	rs2275241	chr9:129370576	A=0.375, G=0.625	0.250374	0.740844	0.63	NA	NA	2e-32
rs62578137	Glaucoma	31959993	rs2275241	chr9:129370576	A=0.375, G=0.625	0.250374	0.740844	0.63	1.14	NA	2e-13
rs62578137	Glaucoma (multi-trait analysis)	31959993	rs2275241	chr9:129370576	A=0.375, G=0.625	0.250374	0.740844	0.63	1.16	NA	3e-40
rs62578137	Body size at age 10	32376654	rs2275241	chr9:129370576	A=0.375, G=0.625	0.250374	0.740844	0.628088	0.0103897	0.0075-0.0132	8e-13
rs62578137	Primary open angle glaucoma (MTAG)	37386247	rs2275241	chr9:129370576	A=0.375, G=0.625	0.250374	0.740844	NR	0.142828	0.13-0.16	4e-57
rs62578137	Intraocular pressure	32352494	rs12377624	chr9:129373110	C=0.374, G=0.626	0.251718	0.741255	NR	0.17	0.15-0.19	6e-30
rs62578137	Intraocular pressure	29785010	rs12377624	chr9:129373110	C=0.374, G=0.626	0.251718	0.741255	0.627	0.154	0.13-0.18	1e-31
rs62578137	Glaucoma	30054594	rs12377624	chr9:129373110	C=0.374, G=0.626	0.251718	0.741255	NR	1.13021	1.09-1.17	4e-14
rs62578137	Intraocular pressure	30054594	rs12377624	chr9:129373110	C=0.374, G=0.626	0.251718	0.741255	NR	0.1544	0.13-0.18	1e-31
rs62578137	Intraocular pressure (confirmatory factor analysis Factor 26)	38965376	rs12377624	chr9:129373110	C=0.374, G=0.626	0.251718	0.741255	NR	NA	NA	8e-21
rs62578137	Eyebrow thickness	26926045	rs62578126	chr9:129375338	C=0.626, T=0.374	0.251718	0.741255	NR	NA	NA	3e-06
rs62578137	Appendicular lean mass	33097823	rs62578126	chr9:129375338	C=0.626, T=0.374	0.251718	0.741255	0.3721	0.0129	0.0092-0.0166	2e-11
rs62578137	Osteoarthritis (with total hip replacement)	34450027	rs62578126	chr9:129375338	C=0.626, T=0.374	0.251718	0.741255	0.369	0.921825	0.901279746-0.942838367	1e-12
rs62578137	Alpha angle	36662418	rs62578126	chr9:129375338	C=0.626, T=0.374	0.251718	0.741255	0.37	0.04	NA	9e-09
rs62578137	Medication use (antiglaucoma preparations and miotics)	34594039	rs62578126	chr9:129375338	C=0.626, T=0.374	0.251718	0.741255	NR	0.1147	0.083-0.147	2e-12
rs62578137	Glaucoma (primary open-angle)	38382466	rs62578126	chr9:129375338	C=0.626, T=0.374	0.251718	0.741255	NR	0.12259	0.1-0.14	5e-38
rs62578137	Glaucoma (primary open-angle)	36777996	rs62578126	chr9:129375338	C=0.626, T=0.374	0.251718	0.741255	0.32	0.13539	0.11-0.16	5e-34
rs62578137	Childhood body mass index	33045005	rs1336980	chr9:129377855	C=0.374, G=0.626	0.251718	0.741255	0.36	0.04	0.024-0.056	7e-07
rs62578137	Primary open angle glaucoma (multi-trait analysis)	37386247	rs1336980	chr9:129377855	C=0.374, G=0.626	0.251718	0.741255	NR	0.1437	0.13-0.16	4e-64
rs62578137	Glaucoma (primary open-angle)	33627673	rs1336980	chr9:129377855	C=0.374, G=0.626	0.251718	0.741255	NR	0.884087	0.86-0.91	9e-19
rs62578137	Appendicular lean mass	31761296	rs10987373	chr9:129379230	C=0.375, G=0.625	0.250374	0.740844	0.376898	0.0419415	0.028-0.056	5e-09
rs62578137	Glaucoma	34594039	rs10987373	chr9:129379230	C=0.375, G=0.625	0.250374	0.740844	NR	0.1311	0.11-0.16	3e-25
rs62578137	Heel bone mineral density	30595370	rs10760442	chr9:129383900	A=0.372, G=0.628	0.254429	0.742074	NR	NA	NA	2e-10
rs62578137	Osteoarthritis (hip)	30374069	rs10760442	chr9:129383900	A=0.372, G=0.628	0.254429	0.742074	NR	1.09	1.06-1.11	8e-12
rs62578137	Intraocular pressure	29617998	rs10760442	chr9:129383900	A=0.372, G=0.628	0.254429	0.742074	0.63	0.1606	0.13-0.19	7e-31
rs62578137	Non-surgical hip osteoarthritis	36376028	rs10760442	chr9:129383900	A=0.372, G=0.628	0.254429	0.742074	0.362	0.94	0.92-0.97	2e-06
rs62578137	Surgical hip osteoarthritis	36376028	rs10760442	chr9:129383900	A=0.372, G=0.628	0.254429	0.742074	0.362	0.93	0.9-0.95	4e-12
rs62578137	Body fat percentage (adjusted for testosterone and SHBG)	37867527	rs10760442	chr9:129383900	A=0.372, G=0.628	0.254429	0.742074	NR	0.13	0.091-0.169	3e-09
rs62578137	Osteoarthritis (hip)	30664745	rs62578127	chr9:129386860	C=0.628, T=0.372	0.254429	0.742074	0.63	1.09	1.06-1.11	3e-12
rs62578137	Childhood body mass index	26604143	rs3829849	chr9:129390800	C=0.628, T=0.372	0.254429	0.742074	0.36	0.041	0.027-0.055	9e-09
rs62578137	Monobrow	27182965	rs3829849	chr9:129390800	C=0.628, T=0.372	0.254429	0.742074	NR	0.03	0.023-0.038	1e-15
rs62578137	Heel bone mineral density	30598549	rs3829849	chr9:129390800	C=0.628, T=0.372	0.254429	0.742074	0.63144	0.013909	0.01-0.018	4e-13
rs62578137	Intraocular pressure	29617998	rs3829849	chr9:129390800	C=0.628, T=0.372	0.254429	0.742074	0.6307	0.1634	0.14-0.19	7e-32
rs62578137	Glaucoma (primary open-angle)	33627673	rs3829849	chr9:129390800	C=0.628, T=0.372	0.254429	0.742074	NR	0.0778	NA	1e-25
rs62578137	Glaucoma (primary open-angle)	33627673	rs3829849	chr9:129390800	C=0.628, T=0.372	0.254429	0.742074	NR	0.840381	0.78-0.9	6e-09
rs62578137	Heel bone mineral density	30048462	rs3829849	chr9:129390800	C=0.628, T=0.372	0.254429	0.742074	NR	0.0138863	0.0096-0.0181	2e-11
rs62578137	Body mass index	39375568	rs3829849	chr9:129390800	C=0.628, T=0.372	0.254429	0.742074	0.6509	0.0126	0.0091-0.0161	2e-12
rs62578137	Body mass index or hip osteoarthritis (pleiotropy)	36889626	rs3829849	chr9:129390800	C=0.628, T=0.372	0.254429	0.742074	NR	NA	NA	9e-18
rs62578137	Glaucoma	34594039	rs10987375	chr9:129392365	C=0.749, T=0.251	0.173614	0.461893	0.148389	0.13293	0.087-0.179	1e-08
rs62578137	Breast cancer	29059683	rs10760444	chr9:129396434	A=0.552, G=0.448	0.210099	0.790207	0.43	1.03	1.02-1.05()	9e-09
rs62578137	Breast cancer	32139696	rs10760444	chr9:129396434	A=0.552, G=0.448	0.210099	0.790207	NR	0.96	0.95-0.97	8e-14
rs62578137	Facial morphology (segment 57)	33288918	rs10448285	chr9:129397014	C=0.641, T=0.359	0.278093	0.754493	0.341272	NA	NA	1e-10
rs62578137	Glaucoma (primary open-angle)	33627673	rs10448285	chr9:129397014	C=0.641, T=0.359	0.278093	0.754493	NR	0.869184	0.84-0.9	2e-16
rs62578137	Glaucoma (high intraocular pressure)	33627673	rs11792928	chr9:129401550	C=0.696, T=0.304	0.374491	0.773783	NR	0.843159	0.79-0.9	8e-09
rs62578137	Multiple system atrophy	27629089	rs10819190	chr9:129408513	A=0.39, G=0.61	0.291865	0.825537	0.63	1.32	NA	5e-06
rs62578137	Body mass index (MTAG)	36376304	rs10819190	chr9:129408513	A=0.39, G=0.61	0.291865	0.825537	NR	0.010407	0.007-0.0138	3e-09
rs72729450	CTACK levels	27989323	rs191196669	chr9:36293290	A=0.004, G=0.996	0.157617	0.746472	NR	0.6247	0.37-0.88	3e-06
rs7333764	P-cresol sulfate levels in elite athletes	31882771	rs3737042	chr13:34185191	A=0.972, C=0.028	0.692077	0.84761	NR	0.645437	0.37-0.92	5e-06
rs7333764	CTACK levels	27989323	rs7333764	chr13:34208801	C=0.973, T=0.027	1	1	NR	0.2773	0.16-0.39	3e-06
rs7333764	Plasma amyloid beta peptide concentrations (ABx-40)	24535457	rs8001893	chr13:34222261	A=0.026, C=0.974	0.96198	1	0.025	0.3	0.16-0.44	7e-06
rs7333764	Mercury levels	38136945	rs9563673	chr13:34239526	C=0.057, T=0.943	0.128427	0.528861	0.07	0.9	0.53-1.27	6e-06
rs76395525	Color vision defects (Tritan)	37359372	rs74249330	chr15:79712123	C=0.016, T=0.984	0.594561	0.796768	0.974	0.136634	0.077-0.196	1e-05
rs76395525	CTACK levels	27989323	rs76395525	chr15:79741391	A=0.015, G=0.985	1	1	NR	0.5277	0.32-0.74	1e-06
rs11087905	Eotaxin levels	27989323	rs11087905	chr21:25505329	A=0.342, C=0.658	1	1	NR	0.0941	0.057-0.131	5e-07
rs112347425	Eotaxin levels	27989323	rs7648466	chr3:46187522	A=0.251, G=0.749	0.141571	0.628892	NR	0.1056	0.07-0.141	9e-09
rs112347425	COVID-19 infection or BMI (pleiotropy)	38352709	rs2172246	chr3:46214685	A=0.745, C=0.255	0.143274	0.639346	NR	NA	NA	3e-11
rs112347425	Critical COVID-19 or BMI (pleiotropy)	38352709	rs2172246	chr3:46214685	A=0.745, C=0.255	0.143274	0.639346	NR	NA	NA	3e-11
rs112347425	Eotaxin levels	37563310	rs1491961	chr3:46250348	C=0.746, T=0.254	0.138697	0.627407	0.26	0.093	0.068-0.118	3e-12
rs112347425	Basophil percentage of white cells	27863252	rs3181077	chr3:46250652	C=0.255, T=0.745	0.137755	0.62691	0.7171	0.0353476	0.028-0.043	4e-20
rs112347425	White blood cell count (basophil)	27863252	rs3181077	chr3:46250652	C=0.255, T=0.745	0.137755	0.62691	0.7172	0.0351378	0.028-0.043	1e-19
rs112347425	Basophil percentage of granulocytes	27863252	rs3181077	chr3:46250652	C=0.255, T=0.745	0.137755	0.62691	0.7171	0.0318374	0.024-0.039	2e-16
rs112347425	Basophil count	32888493	rs3181077	chr3:46250652	C=0.255, T=0.745	0.137755	0.62691	0.745941	NA	NA	5e-57
rs112347425	Basophil percentage of white cells	32888494	rs3181077	chr3:46250652	C=0.255, T=0.745	0.137755	0.62691	0.717914	0.0424671	0.038-0.047	2e-66
rs112347425	Basophil count	32888494	rs3181077	chr3:46250652	C=0.255, T=0.745	0.137755	0.62691	0.717893	0.0445112	0.04-0.049	3e-72
rs112347425	Basophil count	32888493	rs3181077	chr3:46250652	C=0.255, T=0.745	0.137755	0.62691	0.718492	0.037064	0.033-0.042	2e-59
rs112347425	Narcolepsy with cataplexy	25986216	rs3181077	chr3:46250652	C=0.255, T=0.745	0.137755	0.62691	0.87	1.63	1.32-2.02	6e-06
rs112347425	Basophil count	34594039	rs3181077	chr3:46250652	C=0.255, T=0.745	0.137755	0.62691	NR	0.0189	0.015-0.023	7e-19
rs112347425	COVID-19 (hospitalized covid vs population)	39361370	rs73074163	chr3:46262335	A=0.903, T=0.097	0.38744	0.657061	NR	0.0846	0.051-0.118	9e-07
rs112347425	Bone mineral density (Ward's triangle area)	27397699	rs3091309	chr3:46303184	A=0.173, G=0.827	0.317039	0.742499	NR	0.12	NA	3e-06
rs112347425	Eotaxin levels	27989323	rs3091309	chr3:46303184	A=0.173, G=0.827	0.317039	0.742499	NR	0.1283	0.089-0.168	4e-10
rs112347425	Teratocarcinoma-derived growth factor 1 levels	36168886	rs4683217	chr3:46373104	A=0.294, G=0.706	0.14065	0.698252	0.184668	0.24538	0.18-0.31	2e-12
rs112347425	White blood cell count	30595370	rs3087253	chr3:46418689	C=0.454, T=0.546	0.144479	1	NR	NA	NA	4e-08
rs112347425	Severe COVID-19 infection	36662838	rs3087253	chr3:46418689	C=0.454, T=0.546	0.144479	1	NR	NA	NA	2e-07
rs112347425	CCL2 protein levels	38565889	rs6441974	chr3:46427264	C=0.603, T=0.397	0.182963	1	NR	0.3024	0.2-0.41	5e-08
rs112347425	AIDS progression	21502085	rs6441975	chr3:46428190	A=0.316, C=0.684	0.260201	1	0.31	1.483	NA	5e-06
rs112347425	Chronic inflammatory diseases (ankylosing spondylitis, Crohn's disease, psoriasis, primary sclerosing cholangitis, ulcerative colitis) (pleiotropy)	26974007	rs1001007	chr3:46428658	A=0.397, G=0.603	0.182963	1	NR	NA	NA	2e-08
rs112347425	Setpoint viral load in HIV-1 infection	26553974	rs1015164	chr3:46451680	A=0.317, G=0.683	0.259008	1	NR	NA	NA	2e-19
rs112347425	AIDS progression	21502085	rs1015164	chr3:46451680	A=0.317, G=0.683	0.259008	1	0.31	1.46	NA	9e-06
rs112347425	Pre-treatment viral load in HIV-1 infection	31219150	rs1015164	chr3:46451680	A=0.317, G=0.683	0.259008	1	0.792	0.23	0.18-0.29	1e-15
rs112347425	Non-melanoma skin cancer	34290314	rs1015164	chr3:46451680	A=0.317, G=0.683	0.259008	1	NR	1.06587	1.04-1.09	3e-08
rs112347425	Eotaxin levels	27989323	rs112347425	chr3:46460888	C=0.893, T=0.107	1	1	NR	0.158	0.1-0.21	9e-09
rs112347425	Mouth ulcers	30837455	rs34390431	chr3:46464940	A=0.647, G=0.353	0.190118	0.928458	0.6591	1.07249	1.06-1.09	3e-54
rs112347425	Docosahexaenoylcholine levels in elite athletes	31882771	rs6808142	chr3:46556835	C=0.362, T=0.638	0.115792	0.738837	NR	0.279091	0.16-0.4	8e-06
rs112347425	Eotaxin levels	27989323	rs12639258	chr3:46565749	A=0.763, G=0.237	0.229832	0.769555	NR	0.09	0.051-0.129	5e-06
rs12075	Noncognitive aspects of educational attainment	33414549	rs2249581	chr1:159144581	C=0.276, T=0.724	0.165383	0.810018	0.276342	0.044071	0.029-0.059	2e-08
rs12075	Educational attainment (years of education)	30038396	rs2249872	chr1:159146937	A=0.726, T=0.274	0.170625	0.826866	0.7433	0.0133	0.01-0.016	1e-16
rs12075	Select biomarker traits	17903293	rs1474747	chr1:159148513	C=0.368, T=0.632	0.12188	0.371867	NR	NA	NA	3e-06
rs12075	Highest math class taken	30038396	rs2253837	chr1:159156296	C=0.725, T=0.275	0.16799	0.818412	0.7458	0.0187	0.014-0.024	6e-13
rs12075	Self-reported math ability	30038396	rs2253837	chr1:159156296	C=0.725, T=0.275	0.16799	0.818412	0.7451	0.0157	0.011-0.02	2e-12
rs12075	Highest math class taken (MTAG)	30038396	rs2253837	chr1:159156296	C=0.725, T=0.275	0.16799	0.818412	0.2542	0.0183	0.015-0.022	5e-22
rs12075	Educational attainment (MTAG)	30038396	rs3026996	chr1:159167290	A=0.737, C=0.263	0.197453	0.914585	0.7606	0.0139	0.011-0.017	1e-19
rs12075	Educational attainment (years of education)	30038396	rs3026996	chr1:159167290	A=0.737, C=0.263	0.197453	0.914585	0.7606	0.0138	0.011-0.017	5e-17
rs12075	Asthma	32296059	rs3027001	chr1:159169463	C=0.733, T=0.267	0.202081	0.915855	0.77	NA	NA	5e-09
rs12075	Cognitive ability, years of educational attainment or schizophrenia (pleiotropy)	31374203	rs3027001	chr1:159169463	C=0.733, T=0.267	0.202081	0.915855	NR	0.0130226	0.0085-0.0176	2e-08
rs12075	C-C motif chemokine 14 levels	36168886	rs3027012	chr1:159174123	C=0.822, T=0.178	0.142868	1	0.147019	0.480181	0.41-0.55	7e-37
rs12075	Neutrophil count	27863252	rs7550207	chr1:159174885	C=0.245, T=0.755	0.213653	1	0.2373	0.0267993	0.019-0.035	2e-10
rs12075	Granulocyte count	27863252	rs7550207	chr1:159174885	C=0.245, T=0.755	0.213653	1	0.2372	0.0271138	0.019-0.035	1e-10
rs12075	Sum basophil neutrophil counts	27863252	rs7550207	chr1:159174885	C=0.245, T=0.755	0.213653	1	0.2373	0.0270886	0.019-0.035	1e-10
rs12075	Sum neutrophil eosinophil counts	27863252	rs7550207	chr1:159174885	C=0.245, T=0.755	0.213653	1	0.2372	0.026866	0.019-0.035	2e-10
rs12075	White blood cell count	31217584	rs7550207	chr1:159174885	C=0.245, T=0.755	0.213653	1	NR	0.0232476	0.017-0.03	1e-12
rs12075	C-C motif chemokine 14 levels	36168886	rs7550207	chr1:159174885	C=0.245, T=0.755	0.213653	1	0.158092	0.354361	0.28-0.43	6e-22
rs12075	C-reactive protein levels (MTAG)	36376304	rs7550207	chr1:159174885	C=0.245, T=0.755	0.213653	1	NR	0.02249	0.018-0.027	8e-21
rs12075	Monocyte count	27863252	rs12075	chr1:159175354	A=0.602, G=0.398	1	1	0.5801	0.0334392	0.026-0.041	2e-20
rs12075	Myeloid white cell count	27863252	rs12075	chr1:159175354	A=0.602, G=0.398	1	1	0.58	0.0219966	0.015-0.029	1e-09
rs12075	Eotaxin levels	27989323	rs12075	chr1:159175354	A=0.602, G=0.398	1	1	NR	0.1671	0.14-0.2	1e-26
rs12075	Growth-regulated protein alpha levels	27989323	rs12075	chr1:159175354	A=0.602, G=0.398	1	1	NR	0.3751	0.33-0.42	1e-55
rs12075	Interleukin-8 levels	27989323	rs12075	chr1:159175354	A=0.602, G=0.398	1	1	NR	0.12	0.074-0.166	4e-07
rs12075	Monocyte chemoattractant protein-1 levels	27989323	rs12075	chr1:159175354	A=0.602, G=0.398	1	1	NR	0.2185	0.19-0.25	1e-44
rs12075	Basophil percentage of white cells	27863252	rs12075	chr1:159175354	A=0.602, G=0.398	1	1	0.5801	0.0282695	0.021-0.035	7e-16
rs12075	White blood cell count (basophil)	27863252	rs12075	chr1:159175354	A=0.602, G=0.398	1	1	0.58	0.0346934	0.028-0.042	9e-23
rs12075	Basophil percentage of granulocytes	27863252	rs12075	chr1:159175354	A=0.602, G=0.398	1	1	0.58	0.0260905	0.019-0.033	2e-13
rs12075	Blood protein levels	27532455	rs12075	chr1:159175354	A=0.602, G=0.398	1	1	NR	0.3627	NA	7e-07
rs12075	Basophil count	32888493	rs12075	chr1:159175354	A=0.602, G=0.398	1	1	0.515607	NA	NA	1e-39
rs12075	Basophil percentage of white cells	32888494	rs12075	chr1:159175354	A=0.602, G=0.398	1	1	0.579208	0.0230839	0.019-0.028	2e-24
rs12075	Basophil count	32888494	rs12075	chr1:159175354	A=0.602, G=0.398	1	1	0.579184	0.0306831	0.026-0.035	1e-42
rs12075	Basophil count	32888493	rs12075	chr1:159175354	A=0.602, G=0.398	1	1	0.579533	0.027771	0.024-0.032	6e-41
rs12075	Monocyte count	32888494	rs12075	chr1:159175354	A=0.602, G=0.398	1	1	0.42084	0.0308262	0.026-0.035	5e-43
rs12075	Monocyte chemoattractant protein-4 levels	32641083	rs12075	chr1:159175354	A=0.602, G=0.398	1	1	0.42037	0.6196	0.53-0.71	7e-42
rs12075	Lymphocyte percentage of white cells	32888494	rs12075	chr1:159175354	A=0.602, G=0.398	1	1	0.579216	0.0186321	0.014-0.023	1e-16
rs12075	Monocyte percentage of white cells	32888494	rs12075	chr1:159175354	A=0.602, G=0.398	1	1	0.579161	0.0165695	0.012-0.021	1e-13
rs12075	Monocyte chemoattractant protein-1 levels	23017229	rs12075	chr1:159175354	A=0.602, G=0.398	1	1	0.43	NA	NA	1e-21
rs12075	Obesity-related traits	23251661	rs12075	chr1:159175354	A=0.602, G=0.398	1	1	0.436	0.1	/	1e-21
rs12075	White blood cell count	22037903	rs12075	chr1:159175354	A=0.602, G=0.398	1	1	0.08	1.27	1.03-1.51/	5e-24
rs12075	Inflammatory biomarkers	22291609	rs12075	chr1:159175354	A=0.602, G=0.398	1	1	0.49	NA	NA	4e-51
rs12075	Educational attainment	25201988	rs12075	chr1:159175354	A=0.602, G=0.398	1	1	0.577	0.022	NA	1e-06
rs12075	White blood cell count	32888494	rs12075	chr1:159175354	A=0.602, G=0.398	1	1	0.579274	0.0227991	0.018-0.027	4e-24
rs12075	Monocyte count	32888493	rs12075	chr1:159175354	A=0.602, G=0.398	1	1	0.579474	0.027028	0.023-0.031	2e-46
rs12075	Neutrophil count	32888494	rs12075	chr1:159175354	A=0.602, G=0.398	1	1	0.579217	0.023302	0.019-0.028	4e-25
rs12075	White blood cell count	31217584	rs12075	chr1:159175354	A=0.602, G=0.398	1	1	NR	0.0316094	0.026-0.037	1e-28
rs12075	Monocyte chemoattractant protein-1 levels	31217265	rs12075	chr1:159175354	A=0.602, G=0.398	1	1	0.561	0.125	NA	2e-24
rs12075	Serum levels of protein CXCL2;CXCL3	35078996	rs12075	chr1:159175354	A=0.602, G=0.398	1	1	0.4353	0.226488	0.19-0.26	6e-34
rs12075	Serum levels of protein CXCL5	35078996	rs12075	chr1:159175354	A=0.602, G=0.398	1	1	0.4353	0.245237	0.21-0.28	8e-42
rs12075	Serum levels of protein CXCL6	35078996	rs12075	chr1:159175354	A=0.602, G=0.398	1	1	0.4353	0.379707	0.35-0.41	3e-102
rs12075	Serum levels of protein CXCL8	35078996	rs12075	chr1:159175354	A=0.602, G=0.398	1	1	0.4353	0.438549	0.4-0.47	8e-140
rs12075	Serum levels of protein CXCL1	35078996	rs12075	chr1:159175354	A=0.602, G=0.398	1	1	0.4353	0.203778	0.17-0.24	3e-30
rs12075	Serum levels of protein CXCL11	35078996	rs12075	chr1:159175354	A=0.602, G=0.398	1	1	0.4353	0.195162	0.16-0.23	5e-26
rs12075	Serum levels of protein CCL2	35078996	rs12075	chr1:159175354	A=0.602, G=0.398	1	1	0.4353	0.492103	0.46-0.53	3e-168
rs12075	Serum levels of protein CCL11	35078996	rs12075	chr1:159175354	A=0.602, G=0.398	1	1	0.4353	0.486586	0.45-0.52	3e-166
rs12075	Serum levels of protein CCL14	35078996	rs12075	chr1:159175354	A=0.602, G=0.398	1	1	0.4353	0.269167	0.23-0.3	7e-52
rs12075	Serum levels of protein CCL17	35078996	rs12075	chr1:159175354	A=0.602, G=0.398	1	1	0.4353	0.228835	0.19-0.27	4e-34
rs12075	Serum levels of protein CDSN	35078996	rs12075	chr1:159175354	A=0.602, G=0.398	1	1	0.4353	0.558217	0.52-0.59	4e-225
rs12075	Eotaxin levels	37563310	rs12075	chr1:159175354	A=0.602, G=0.398	1	1	0.55	0.075	0.053-0.097	4e-11
rs12075	Monocyte chemoattractant protein-1 levels	36349687	rs12075	chr1:159175354	A=0.602, G=0.398	1	1	NR	0.6918	0.64-0.74	8e-183
rs12075	C-X-C motif chemokine 1 levels	36349687	rs12075	chr1:159175354	A=0.602, G=0.398	1	1	NR	0.5556	0.51-0.6	2e-107
rs12075	C-C motif chemokine 17 levels	36349687	rs12075	chr1:159175354	A=0.602, G=0.398	1	1	NR	0.1978	0.14-0.25	5e-13
rs12075	Basophil count	34594039	rs12075	chr1:159175354	A=0.602, G=0.398	1	1	NR	0.0143	0.01-0.018	3e-13
rs12075	C-C motif chemokine 14 levels	34648354	rs12075	chr1:159175354	A=0.602, G=0.398	1	1	0.58	0.166	0.14-0.19	7e-36
rs12075	C-C motif chemokine 7 levels	34648354	rs12075	chr1:159175354	A=0.602, G=0.398	1	1	0.58	0.134	0.11-0.16	5e-23
rs12075	Monocyte chemoattractant protein-1 levels	33067605	rs12075	chr1:159175354	A=0.602, G=0.398	1	1	0.56	0.0779	NA	2e-22
rs12075	C-X-C motif chemokine 6 levels	33067605	rs12075	chr1:159175354	A=0.602, G=0.398	1	1	0.56	0.0463	NA	2e-06
rs12075	Monocyte chemoattractant protein-1 levels	33227023	rs12075	chr1:159175354	A=0.602, G=0.398	1	1	NR	0.1166	0.11-0.13	1e-134
rs12075	Monocyte count	34469753	rs12075	chr1:159175354	A=0.602, G=0.398	1	1	0.421	NA	NA	2e-10
rs12075	Basophil count	34469753	rs12075	chr1:159175354	A=0.602, G=0.398	1	1	0.421	NA	NA	2e-11
rs12075	Monocyte chemoattractant protein-1 levels	38747556	rs12075	chr1:159175354	A=0.602, G=0.398	1	1	0.5826	0.225	0.21-0.24	7e-149
rs12075	C-X-C motif chemokine 11 levels	36168886	rs12075	chr1:159175354	A=0.602, G=0.398	1	1	0.303066	0.227377	0.17-0.29	7e-14
rs12075	Eotaxin levels	36168886	rs12075	chr1:159175354	A=0.602, G=0.398	1	1	0.303066	0.219981	0.16-0.28	4e-13
rs12075	Corneodesmosin levels (CDSN.7085.81.3)	29875488	rs12075	chr1:159175354	A=0.602, G=0.398	1	1	0.584	0.29	0.23-0.35	3e-30
rs12075	Eotaxin levels (CCL11.5301.7.3)	29875488	rs12075	chr1:159175354	A=0.602, G=0.398	1	1	0.584	0.23	0.17-0.29	9e-20
rs12075	Monocyte count	34594039	rs12075	chr1:159175354	A=0.602, G=0.398	1	1	NR	0.0214	0.017-0.026	6e-22
rs12075	IgE levels	22075330	rs13962	chr1:159175527	A=0.184, G=0.816	0.148736	1	NR	0.09	NA	2e-11
rs12075	C-C motif chemokine 14 levels (CCL14.2900.53.3)	29875488	rs13962	chr1:159175527	A=0.184, G=0.816	0.148736	1	0.171	0.24	0.18-0.3	6e-13
rs12075	C-reactive protein levels	33462484	rs12042349	chr1:159176490	C=0.882, T=0.118	0.203253	1	NR	0.0466	0.039-0.054	2e-31
rs12075	C-reactive protein levels (MTAG)	36376304	rs12042349	chr1:159176490	C=0.882, T=0.118	0.203253	1	NR	0.04689	0.04-0.053	1e-44
rs12075	White blood cell count	34925446	rs55872368	chr1:159176856	G=0.836, T=0.164	0.129502	1	NR	0.336947	0.31-0.37	7e-108
rs12075	Self-reported math ability (MTAG)	30038396	rs863006	chr1:159177748	A=0.583, G=0.417	0.719879	0.884121	0.5602	0.0144	0.011-0.018	1e-15
rs12075	Cognitive performance (MTAG)	30038396	rs863006	chr1:159177748	A=0.583, G=0.417	0.719879	0.884121	0.5624	0.0147	0.01-0.019	2e-10
rs12075	Educational attainment	35361970	rs863006	chr1:159177748	A=0.583, G=0.417	0.719879	0.884121	0.5624	0.00983958	0.0078-0.0119	1e-20
rs12075	C-C motif chemokine 14 levels	36168886	rs2325919	chr1:159222811	G=0.501, T=0.499	0.123762	0.433875	0.230494	0.263334	0.2-0.33	6e-17
rs12075	DNA methylation-estimated granulocyte proportions	34187551	rs2262422	chr1:159223787	A=0.264, G=0.736	0.148826	0.791992	0.9584	0.0664	0.053-0.079	8e-24
rs12075	CCL13/CCL8 protein level ratio	38412862	rs2427832	chr1:159233075	A=0.223, G=0.777	0.141075	0.570161	NR	0.185091	0.17-0.2	1e-122
rs12075	Educational attainment (years of education)	30038396	rs2254681	chr1:159248048	A=0.223, G=0.777	0.144766	0.577572	0.2517	0.0101	0.007-0.0132	4e-10
rs12075	C-C motif chemokine 14 levels	36168886	rs2494263	chr1:159255794	A=0.757, G=0.243	0.11314	0.48293	0.255026	0.245255	0.18-0.31	6e-15
rs12075	OTU99_120 (Ruminococcaceae) prevalence	33462482	rs2251746	chr1:159272060	C=0.296, T=0.704	0.165635	0.772131	NR	0.262782	0.15-0.37	3e-06
rs12075	OTU97_105 (Ruminococcaceae) prevalence	33462482	rs2251746	chr1:159272060	C=0.296, T=0.704	0.165635	0.772131	NR	0.264842	0.16-0.37	2e-06
rs12075	IgE levels	18846228	rs2251746	chr1:159272060	C=0.296, T=0.704	0.165635	0.772131	0.26	19.2	%	2e-20
rs12075	IgE levels	22075330	rs2251746	chr1:159272060	C=0.296, T=0.704	0.165635	0.772131	NR	0.09	NA	5e-26
rs12075	IgE levels	34536413	rs2251746	chr1:159272060	C=0.296, T=0.704	0.165635	0.772131	0.19	NA	NA	1e-17
rs12075	Immunoglobulin E levels	34648354	rs2251746	chr1:159272060	C=0.296, T=0.704	0.165635	0.772131	0.72	0.129	0.1-0.158	4e-18
rs12075	Select biomarker traits	17903293	rs2494250	chr1:159278251	C=0.746, G=0.254	0.119756	0.481229	NR	NA	NA	1e-14
rs12075	Monocyte chemoattractant protein-4 levels	32641083	rs4269772	chr1:159290661	C=0.178, T=0.822	0.170831	0.721777	0.20498	0.35786	0.25-0.47	2e-10
rs12075	Monocyte chemoattractant protein-1 levels	27989323	rs6703348	chr1:159291683	C=0.729, G=0.271	0.202628	0.907875	NR	0.145	0.11-0.18	5e-16
rs12075	ICD10 L50: Urticaria	37430141	rs6703348	chr1:159291683	C=0.729, G=0.271	0.202628	0.907875	0.2881	0.92	0.9-0.94	8e-18
rs12075	Educational attainment (years of education)	30595370	rs12132451	chr1:159313842	A=0.469, G=0.531	0.161282	0.525773	NR	NA	NA	3e-12
rs12075	Monocyte chemoattractant protein-1 levels	33227023	rs11265174	chr1:159320359	A=0.181, T=0.819	0.163497	0.698999	NR	0.0796	0.068-0.091	1e-40
rs12075	Educational attainment	34855049	rs10908710	chr1:159320979	A=0.469, G=0.531	0.161282	0.525773	NR	NA	NA	3e-11
rs12075	IgE levels	22075330	rs4656784	chr1:159326880	A=0.78, G=0.22	0.1574	0.920339	NR	0.08	NA	2e-16
rs12075	Eotaxin levels	27989323	rs12045356	chr1:159335276	G=0.172, T=0.828	0.155291	0.702532	NR	0.1294	0.087-0.172	2e-09
rs12075	Educational attainment (MTAG)	30038396	rs11265191	chr1:159400359	C=0.67, T=0.33	0.116421	0.394976	0.3346	0.0091	0.0064-0.0118	5e-11
rs12075	Cognitive performance (MTAG)	30038396	rs11265191	chr1:159400359	C=0.67, T=0.33	0.116421	0.394976	0.3356	0.0133	0.0086-0.018	4e-08
rs12075	Highest math class taken (MTAG)	30038396	rs11265191	chr1:159400359	C=0.67, T=0.33	0.116421	0.394976	0.331	0.0109	0.0074-0.0144	5e-10
rs12075	Educational attainment (years of education)	30038396	rs11265191	chr1:159400359	C=0.67, T=0.33	0.116421	0.394976	0.3346	0.0083	0.0054-0.0112	2e-08
rs12075	Select biomarker traits	17903293	rs4128725	chr1:159405959	C=0.1, T=0.9	0.147576	0.934255	NR	NA	NA	4e-12
rs12075	CCL11/CCL7 protein level ratio	38412862	rs4128725	chr1:159405959	C=0.1, T=0.9	0.147576	0.934255	NR	0.200598	0.18-0.22	6e-87
rs12075	Growth-regulated protein alpha levels	27989323	rs4656236	chr1:159410975	A=0.269, G=0.731	0.200295	0.907196	NR	0.2593	0.21-0.31	3e-21
rs12075	Monocyte chemoattractant protein-1 levels	27989323	rs4656236	chr1:159410975	A=0.269, G=0.731	0.200295	0.907196	NR	0.1537	0.12-0.19	1e-16
rs12075	CCL2/CCL7 protein level ratio	38412862	rs4656236	chr1:159410975	A=0.269, G=0.731	0.200295	0.907196	NR	0.19661	0.18-0.21	6e-144
rs12075	Eotaxin levels	27989323	rs10908733	chr1:159504054	A=0.117, T=0.883	0.158552	0.887453	NR	0.1387	0.093-0.184	2e-09
rs12075	Monocyte chemoattractant protein-1 levels	33227023	rs75285799	chr1:159508009	C=0.877, T=0.123	0.15488	0.852736	NR	0.0717	0.059-0.085	2e-26
rs12075	Monocyte chemoattractant protein-1 levels	27989323	rs11265230	chr1:159515295	A=0.877, G=0.123	0.15488	0.852736	NR	0.1456	0.1-0.19	2e-11
rs147287945	Blood glucose levels	33462484	rs80097396	chr6:7125529	A=0.921, G=0.079	0.619759	0.821607	NR	0.0349	0.026-0.044	4e-14
rs147287945	Sex hormone-binding globulin levels	33462484	rs80097396	chr6:7125529	A=0.921, G=0.079	0.619759	0.821607	NR	0.0332	0.024-0.042	8e-13
rs147287945	Hip circumference adjusted for BMI	34021172	rs4960291	chr6:7192634	C=0.739, T=0.261	0.197127	0.944357	NR	0.0198228	0.013-0.026	1e-09
rs147287945	Neutrophil count	32888493	rs6936191	chr6:7201660	C=0.625, T=0.375	0.119352	0.956182	0.608046	0.018088	0.014-0.022	1e-19
rs147287945	Neutrophil count	34594039	rs6936191	chr6:7201660	C=0.625, T=0.375	0.119352	0.956182	NR	0.0173	0.013-0.022	8e-14
rs147287945	Eotaxin levels	27989323	rs147287945	chr6:7223566	A=0.073, G=0.927	1	1	NR	0.1428	0.081-0.204	5e-06
rs147287945	Breast cancer	29059683	rs9379084	chr6:7231843	A=0.132, G=0.868	0.299157	0.763216	0.1206	0.0486	0.028-0.069	3e-06
rs147287945	Heel bone mineral density	30595370	rs9379084	chr6:7231843	A=0.132, G=0.868	0.299157	0.763216	NR	NA	NA	8e-36
rs147287945	Height	30595370	rs9379084	chr6:7231843	A=0.132, G=0.868	0.299157	0.763216	NR	NA	NA	4e-65
rs147287945	Heel bone mineral density	30598549	rs9379084	chr6:7231843	A=0.132, G=0.868	0.299157	0.763216	0.895148	0.0340199	0.028-0.04	1e-30
rs147287945	Height	31562340	rs9379084	chr6:7231843	A=0.132, G=0.868	0.299157	0.763216	NR	0.0377118	0.031-0.044	8e-30
rs147287945	Type 2 diabetes	30297969	rs9379084	chr6:7231843	A=0.132, G=0.868	0.299157	0.763216	0.8873	1.11	1.08-1.13	3e-21
rs147287945	Type 2 diabetes	30595370	rs9379084	chr6:7231843	A=0.132, G=0.868	0.299157	0.763216	NR	NA	NA	2e-15
rs147287945	Height	28552196	rs9379084	chr6:7231843	A=0.132, G=0.868	0.299157	0.763216	0.1228	0.0569	0.036-0.078	1e-07
rs147287945	Heel bone mineral density	28869591	rs9379084	chr6:7231843	A=0.132, G=0.868	0.299157	0.763216	0.883136	0.0410614	0.027-0.056	6e-09
rs147287945	Heel bone mineral density	28869591	rs9379084	chr6:7231843	A=0.132, G=0.868	0.299157	0.763216	0.882837	0.0397905	0.024-0.056	4e-07
rs147287945	Heel bone mineral density	28869591	rs9379084	chr6:7231843	A=0.132, G=0.868	0.299157	0.763216	0.882997	0.0413825	0.031-0.052	3e-15
rs147287945	Type 2 diabetes	32499647	rs9379084	chr6:7231843	A=0.132, G=0.868	0.299157	0.763216	0.799	1.07	1.05-1.09	2e-14
rs147287945	Type 2 diabetes	32541925	rs9379084	chr6:7231843	A=0.132, G=0.868	0.299157	0.763216	0.843	0.0715	0.059-0.084	5e-31
rs147287945	Type 2 diabetes	32541925	rs9379084	chr6:7231843	A=0.132, G=0.868	0.299157	0.763216	0.8803	0.0747	0.06-0.09	4e-22
rs147287945	Sex hormone-binding globulin levels	32042192	rs9379084	chr6:7231843	A=0.132, G=0.868	0.299157	0.763216	0.884204	0.0148429	0.01-0.019	3e-10
rs147287945	Sex hormone-binding globulin levels adjusted for BMI	32042192	rs9379084	chr6:7231843	A=0.132, G=0.868	0.299157	0.763216	0.884415	0.0138383	0.011-0.016	5e-26
rs147287945	Sex hormone-binding globulin levels	32042192	rs9379084	chr6:7231843	A=0.132, G=0.868	0.299157	0.763216	0.884415	0.0145332	0.012-0.017	5e-23
rs147287945	Sex hormone-binding globulin levels adjusted for BMI	32042192	rs9379084	chr6:7231843	A=0.132, G=0.868	0.299157	0.763216	0.884644	0.0161934	0.013-0.02	2e-20
rs147287945	Sex hormone-binding globulin levels	32042192	rs9379084	chr6:7231843	A=0.132, G=0.868	0.299157	0.763216	0.884644	0.0153264	0.011-0.019	1e-15
rs147287945	Bioavailable testosterone levels	32042192	rs9379084	chr6:7231843	A=0.132, G=0.868	0.299157	0.763216	0.115835	0.0224985	0.014-0.031	3e-08
rs147287945	Sex hormone-binding globulin levels adjusted for BMI	32042192	rs9379084	chr6:7231843	A=0.132, G=0.868	0.299157	0.763216	0.884204	0.012719	0.0088-0.0166	2e-10
rs147287945	Medication use (drugs used in diabetes)	31015401	rs9379084	chr6:7231843	A=0.132, G=0.868	0.299157	0.763216	0.104171	0.108271	0.07-0.147	3e-08
rs147287945	Hemoglobin A1c levels	36333282	rs9379084	chr6:7231843	A=0.132, G=0.868	0.299157	0.763216	0.1622	0.04	0.028-0.052	5e-11
rs147287945	Fasting plasma glucose	36333282	rs9379084	chr6:7231843	A=0.132, G=0.868	0.299157	0.763216	0.1622	0.0261	0.018-0.034	3e-10
rs147287945	Medication use for T2D (number of purchases)	36653479	rs9379084	chr6:7231843	A=0.132, G=0.868	0.299157	0.763216	NR	0.012871	0.0098-0.016	3e-16
rs147287945	Diabetes (standard GWA)	37106081	rs9379084	chr6:7231843	A=0.132, G=0.868	0.299157	0.763216	NR	0.0057185	0.0039-0.0076	2e-09
rs147287945	Sex hormone-binding globulin levels	35192695	rs9379084	chr6:7231843	A=0.132, G=0.868	0.299157	0.763216	NR	4.502	NA	7e-06
rs147287945	Sex hormone-binding globulin levels	35192695	rs9379084	chr6:7231843	A=0.132, G=0.868	0.299157	0.763216	0.113636	0.0235686	0.014-0.034	4e-06
rs147287945	Serum total protein levels	34594039	rs9379084	chr6:7231843	A=0.132, G=0.868	0.299157	0.763216	0.274246	0.0300352	0.021-0.039	1e-11
rs147287945	Type 2 diabetes	34594039	rs9379084	chr6:7231843	A=0.132, G=0.868	0.299157	0.763216	NR	0.0816	0.065-0.098	1e-21
rs147287945	Type 2 diabetes	34594039	rs9379084	chr6:7231843	A=0.132, G=0.868	0.299157	0.763216	0.275714	0.070027	0.049-0.091	1e-10
rs147287945	Cancer (pleiotropy)	36929942	rs9379084	chr6:7231843	A=0.132, G=0.868	0.299157	0.763216	NR	NA	NA	9e-09
rs147287945	Sex hormone-binding globulin levels	36653534	rs9379084	chr6:7231843	A=0.132, G=0.868	0.299157	0.763216	NR	0.0451938	0.035-0.055	1e-18
rs147287945	Free androgen index	36653534	rs9379084	chr6:7231843	A=0.132, G=0.868	0.299157	0.763216	NR	0.0298344	0.019-0.04	4e-08
rs147287945	Type 2 diabetes	29632382	rs9379084	chr6:7231843	A=0.132, G=0.868	0.299157	0.763216	0.884	1.08	1.06-1.11	1e-13
rs147287945	Type 2 diabetes	29632382	rs9379084	chr6:7231843	A=0.132, G=0.868	0.299157	0.763216	0.887	1.1	1.07-1.13	2e-12
rs147287945	Type 2 diabetes (adjusted for BMI)	29632382	rs9379084	chr6:7231843	A=0.132, G=0.868	0.299157	0.763216	0.884	1.1	1.07-1.13	2e-17
rs147287945	Type 2 diabetes (adjusted for BMI)	29632382	rs9379084	chr6:7231843	A=0.132, G=0.868	0.299157	0.763216	0.887	1.09	1.06-1.12	2e-13
rs147287945	Birth weight	31043758	rs9379084	chr6:7231843	A=0.132, G=0.868	0.299157	0.763216	0.882647	0.021801	0.014-0.03	1e-07
rs147287945	Offspring birth weight	31043758	rs9379084	chr6:7231843	A=0.132, G=0.868	0.299157	0.763216	0.883436	0.040696	0.031-0.05	1e-16
rs147287945	Heel bone mineral density	30048462	rs9379084	chr6:7231843	A=0.132, G=0.868	0.299157	0.763216	NR	0.0389254	0.032-0.045	5e-36
rs147287945	Appendicular lean mass	33097823	rs9379084	chr6:7231843	A=0.132, G=0.868	0.299157	0.763216	0.1155	0.0271	0.021-0.033	2e-20
rs147287945	Appendicular lean mass	33097823	rs9379084	chr6:7231843	A=0.132, G=0.868	0.299157	0.763216	0.116	0.02	0.012-0.028	4e-09
rs147287945	Appendicular lean mass	33097823	rs9379084	chr6:7231843	A=0.132, G=0.868	0.299157	0.763216	0.116	0.03	0.022-0.038	3e-13
rs147287945	Height	34594039	rs9379084	chr6:7231843	A=0.132, G=0.868	0.299157	0.763216	0.272791	0.0253576	0.021-0.03	1e-26
rs147287945	Type 2 diabetes	35551307	rs9379084	chr6:7231843	A=0.132, G=0.868	0.299157	0.763216	NR	1.09	1.07-1.11	1e-26
rs147287945	Type 2 diabetes	35551307	rs9379084	chr6:7231843	A=0.132, G=0.868	0.299157	0.763216	0.888	0.11	0.09-0.13	4e-26
rs147287945	Type 2 diabetes	35551307	rs9379084	chr6:7231843	A=0.132, G=0.868	0.299157	0.763216	0.822	0.069	0.045-0.093	1e-08
rs147287945	Hip circumference adjusted for BMI	34021172	rs9379084	chr6:7231843	A=0.132, G=0.868	0.299157	0.763216	NR	0.0307534	0.021-0.04	5e-10
rs147287945	Gamma glutamyl transpeptidase	34594039	rs9379084	chr6:7231843	A=0.132, G=0.868	0.299157	0.763216	NR	0.0232	0.018-0.028	7e-18
rs147287945	Body size (confirmatory factor analysis Factor 21)	38965376	rs9379084	chr6:7231843	A=0.132, G=0.868	0.299157	0.763216	NR	NA	NA	1e-26
rs147287945	Respiratory disease (confirmatory factor analysis Factor 11)	38965376	rs9379084	chr6:7231843	A=0.132, G=0.868	0.299157	0.763216	NR	NA	NA	9e-11
rs147287945	Type 2 diabetes	39379762	rs9379084	chr6:7231843	A=0.132, G=0.868	0.299157	0.763216	0.882868	0.13	0.11-0.15	4e-25
rs147287945	Serum total protein levels	34594039	rs9379084	chr6:7231843	A=0.132, G=0.868	0.299157	0.763216	NR	0.023	0.017-0.029	1e-14
rs147287945	Medication use (drugs used in diabetes)	34594039	rs9379084	chr6:7231843	A=0.132, G=0.868	0.299157	0.763216	NR	0.0744	0.055-0.094	1e-13
rs147287945	Height	39134668	rs9379084	chr6:7231843	A=0.132, G=0.868	0.299157	0.763216	NR	0.0430333	0.038-0.048	8e-55
rs147287945	Body surface area	36502284	rs9379084	chr6:7231843	A=0.132, G=0.868	0.299157	0.763216	NR	0.00431973	0.003-0.0056	2e-10
rs147287945	Colorectal cancer	36539618	rs9379084	chr6:7231843	A=0.132, G=0.868	0.299157	0.763216	NR	0.06967	0.05-0.089	2e-12
rs147287945	Random glucose levels	37679419	rs9379084	chr6:7231843	A=0.132, G=0.868	0.299157	0.763216	0.1163	0.00353671	0.0026-0.0045	1e-12
rs147287945	Random glucose levels	37679419	rs9379084	chr6:7231843	A=0.132, G=0.868	0.299157	0.763216	0.12	0.0035	0.0025-0.0045	2e-12
rs147287945	Whole body fat free mass (UKB data field 23101)	38538606	rs9379084	chr6:7231843	A=0.132, G=0.868	0.299157	0.763216	NR	0.0134137	0.0093-0.0176	3e-10
rs147287945	Waist-to-hip ratio adjusted for BMI	34021172	rs2714335	chr6:7238069	C=0.624, T=0.376	0.124347	0.978056	NR	0.0181573	0.012-0.025	2e-08
rs147287945	Waist-hip index	34021172	rs2714335	chr6:7238069	C=0.624, T=0.376	0.124347	0.978056	NR	0.017692	0.011-0.024	5e-08
rs147287945	FVC	36641522	rs41302867	chr6:7240876	A=0.126, G=0.874	0.429196	0.890255	NR	NA	NA	1e-15
rs147287945	Liver enzyme levels (gamma-glutamyl transferase)	35810165	rs41302867	chr6:7240876	A=0.126, G=0.874	0.429196	0.890255	NR	NA	NA	5e-10
rs147287945	Liver enzyme levels (gamma-glutamyl transferase)	33972514	rs11752007	chr6:7242605	C=0.133, T=0.867	0.493192	0.984196	0.873791	0.00663711	0.0051-0.0082	4e-18
rs147287945	Gamma glutamyl transferase levels	38632349	rs11752007	chr6:7242605	C=0.133, T=0.867	0.493192	0.984196	NR	0.0067	0.0051-0.0083	2e-18
rs147287945	Diverticular disease	37492107	rs11752007	chr6:7242605	C=0.133, T=0.867	0.493192	0.984196	0.88	0.05	0.032-0.068	2e-08
rs147287945	Height (standard GWA)	37106081	rs75892127	chr6:7276596	C=0.127, T=0.873	0.471418	0.937217	NR	0.16182	0.11-0.21	9e-10
rs147287945	Hip circumference adjusted for BMI	34021172	rs9502577	chr6:7278046	C=0.746, G=0.254	0.196768	0.926502	NR	0.0200639	0.013-0.027	5e-08
rs187131	T cell lymphocyte profile difference	33230199	rs10436922	chr1:91317700	A=0.159, G=0.841	0.491998	0.778148	NR	NA	NA	4e-08
rs187131	Body mass index	36581621	rs1188903	chr1:91346513	A=0.869, G=0.131	0.772174	0.886381	NR	0.0129	0.0084-0.0174	2e-08
rs187131	Eotaxin levels	27989323	rs946077	chr1:91346792	C=0.866, T=0.134	0.796964	0.896568	NR	0.1246	0.076-0.174	6e-07
rs187131	Height	36224396	rs1188921	chr1:91374399	C=0.413, T=0.587	0.104038	0.98191	0.4094	0.0051	0.0039-0.0063	1e-15
rs187131	C-reactive protein levels (MTAG)	36376304	rs1201412	chr1:91399208	G=0.865, T=0.135	0.789986	0.896449	NR	0.01761	0.012-0.023	4e-09
rs187131	Metabolic syndrome	39349817	rs17131245	chr1:91411586	C=0.866, T=0.134	0.796964	0.896568	NR	0.0105997	0.007-0.0142	4e-09
rs187131	Lymphocyte count	32888493	rs165160	chr1:91485159	C=0.135, T=0.865	0.789986	0.896449	0.124815	NA	NA	2e-12
rs187131	Lymphocyte count	32888493	rs60633358	chr1:91500508	C=0.135, T=0.865	0.789986	0.896449	0.131836	0.02173	0.016-0.027	7e-15
rs187131	Insulin-like growth factor 1 levels	33462484	rs12239520	chr1:91502560	C=0.136, T=0.864	0.798279	0.904969	NR	0.0245	0.018-0.031	4e-12
rs187131	Eotaxin levels	27989323	rs187131	chr1:91504337	C=0.867, G=0.133	1	1	NR	0.1291	0.079-0.179	4e-07
rs2024050	Proline levels in elite athletes	31882771	rs4279521	chr7:75452584	A=0.471, C=0.529	0.125258	1	NR	0.283274	0.16-0.41	7e-06
rs2024050	Eotaxin levels	27989323	rs2024050	chr7:75460393	A=0.1, G=0.9	1	1	NR	0.1728	0.11-0.23	1e-08
rs2024050	Eosinophil percentage of white cells	32888494	rs7809058	chr7:75462520	C=0.1, T=0.9	1	1	0.895569	0.0570979	0.05-0.064	7e-52
rs2024050	Blood protein levels	27532455	rs10755885	chr7:75463505	A=0.1, G=0.9	1	1	NR	1.445	NA	2e-127
rs2024050	Eotaxin 2 plasma levels	35264221	rs10755885	chr7:75463505	A=0.1, G=0.9	1	1	NR	0.459	0.36-0.56/	9e-35
rs2024050	CCL24 levels	28915241	rs10755885	chr7:75463505	A=0.1, G=0.9	1	1	NR	3.91854	2.65-5.18	2e-39
rs2024050	Neutrophil percentage of granulocytes	27863252	rs6467885	chr7:75469451	C=0.9, T=0.1	1	1	0.8966	0.0674447	0.056-0.079	2e-30
rs2024050	C-C motif chemokine 24 levels	36349687	rs6467885	chr7:75469451	C=0.9, T=0.1	1	1	NR	1.2446	1.18-1.31	4e-294
rs2024050	Eotaxin levels	34648354	rs6467885	chr7:75469451	C=0.9, T=0.1	1	1	0.1	0.218	0.17-0.26	8e-24
rs2024050	Eosinophil counts	32888494	rs55879743	chr7:75470364	C=0.933, T=0.067	0.618308	0.983409	0.066497	0.0636922	0.055-0.073	9e-43
rs2024050	CCL24 protein levels	38565889	rs55879743	chr7:75470364	C=0.933, T=0.067	0.618308	0.983409	NR	1.267	0.94-1.59	2e-13
rs2024050	Serum levels of protein CCL11	35078996	rs6467887	chr7:75473955	A=0.1, G=0.9	1	1	0.1033	0.305979	0.25-0.37	6e-23
rs2024050	Eosinophil counts	34469753	rs6467887	chr7:75473955	A=0.1, G=0.9	1	1	0.104	NA	NA	4e-11
rs2024050	Eotaxin levels	36168886	rs6467887	chr7:75473955	A=0.1, G=0.9	1	1	0.107155	0.320534	0.24-0.4	1e-13
rs2024050	Eosinophil percentage of white cells	27863252	rs6969965	chr7:75481612	C=0.902, T=0.098	0.934603	0.977543	0.9064	0.0766368	0.065-0.089	1e-35
rs2024050	Sum eosinophil basophil counts	27863252	rs6969965	chr7:75481612	C=0.902, T=0.098	0.934603	0.977543	0.9064	0.0693525	0.057-0.081	2e-29
rs2024050	Eosinophil percentage of granulocytes	27863252	rs6969965	chr7:75481612	C=0.902, T=0.098	0.934603	0.977543	0.9063	0.0732759	0.061-0.085	2e-32
rs2024050	Eosinophil counts	27863252	rs6969965	chr7:75481612	C=0.902, T=0.098	0.934603	0.977543	0.9064	0.0721411	0.06-0.084	1e-31
rs2024050	Anxiety severity x hours spent watching television interaction	34877740	rs182496959	chr7:75488851	A=0.016, G=0.984	0.144814	1	NR	0.965418	0.6-1.33	2e-07
rs2024050	Alcohol consumption x hours spent watching television interaction	34877740	rs182496959	chr7:75488851	A=0.016, G=0.984	0.144814	1	NR	0.965418	0.6-1.33	2e-07
rs2024050	CCL24 protein levels	38565889	rs7799486	chr7:75490752	C=0.692, G=0.308	0.21599	0.928445	NR	0.7739	0.67-0.88	3e-38
rs2024050	Eosinophil counts	35935937	rs757589	chr7:75495524	C=0.716, T=0.284	0.236252	0.916997	0.288	0.033	0.025-0.041	1e-16
rs2024050	Neutrophil count	34594039	rs757589	chr7:75495524	C=0.716, T=0.284	0.236252	0.916997	NR	0.0144	0.0095-0.0193	7e-09
rs2024050	Eotaxin levels	37563310	rs757973	chr7:75495667	A=0.097, G=0.903	0.902393	0.965971	0.09	0.2	0.16-0.24	1e-22
rs2024050	Metabolite levels	23823483	rs10280802	chr7:75529137	C=0.774, T=0.226	0.197827	0.718705	NR	0.343359	0.2-0.49	3e-06
rs2027855	Eotaxin levels	27989323	rs2027855	chr22:47837513	C=0.329, T=0.671	1	1	NR	0.0736	0.042-0.105	5e-06
rs2211994	Smoking initiation	36477530	rs13050616	chr21:18012810	A=0.677, G=0.323	0.147963	0.96315	0.347	0.00624	0.0046-0.0078	2e-14
rs2211994	Smoking initiation	36477530	rs12627380	chr21:18020559	C=0.323, T=0.677	0.151761	0.975433	0.345	0.00628	0.0045-0.0081	9e-12
rs2211994	Amyotrophic lateral sclerosis	19451621	rs2823962	chr21:18046232	A=0.613, G=0.387	0.210714	1	NR	NA	NA	9e-06
rs2211994	Eotaxin levels	27989323	rs2211994	chr21:18047593	C=0.75, T=0.25	1	1	NR	0.0885	0.054-0.123	6e-07
rs2211994	Height	36224396	rs2823966	chr21:18048206	C=0.37, T=0.63	0.196102	1	0.3365	0.0085	0.0071-0.0099	9e-39
rs2211994	Height	36224396	rs975529	chr21:18049308	A=0.38, G=0.62	0.545947	1	0.3881	0.003	0.0018-0.0042	4e-06
rs2228467	CCL17/PDGFB protein level ratio	38412862	rs342515	chr3:42574808	C=0.063, T=0.937	0.19829	0.471137	NR	0.262196	0.23-0.29	9e-67
rs2228467	CCL17/THPO protein level ratio	38412862	rs342515	chr3:42574808	C=0.063, T=0.937	0.19829	0.471137	NR	0.237516	0.21-0.27	1e-53
rs2228467	CCL17/CXCL3 protein level ratio	38412862	rs342515	chr3:42574808	C=0.063, T=0.937	0.19829	0.471137	NR	0.226067	0.2-0.26	1e-50
rs2228467	CCL17/F2R protein level ratio	38412862	rs342515	chr3:42574808	C=0.063, T=0.937	0.19829	0.471137	NR	0.24617	0.22-0.28	3e-59
rs2228467	Eotaxin levels	27989323	rs114202043	chr3:42591854	C=0.962, T=0.038	0.337636	0.802013	NR	0.3392	0.26-0.41	2e-18
rs2228467	RBC levels of 5(S)-HETE	36395887	rs114202043	chr3:42591854	C=0.962, T=0.038	0.337636	0.802013	0.97	1.63	1.04-2.22	4e-08
rs2228467	CCL17/CD69 protein level ratio	38412862	rs79650461	chr3:42711519	C=0.94, T=0.06	0.242071	0.534259	NR	0.271748	0.24-0.3	5e-64
rs2228467	Monocyte chemoattractant protein-1 levels	27989323	rs78114600	chr3:42711975	C=0.94, T=0.06	0.242071	0.534259	NR	0.215	0.14-0.29	5e-09
rs2228467	Eotaxin levels	27989323	rs115333627	chr3:42789082	A=0.053, G=0.947	0.360038	0.695815	NR	0.4251	0.34-0.51	8e-25
rs2228467	CCL17/CCL5 protein level ratio	38412862	rs115333627	chr3:42789082	A=0.053, G=0.947	0.360038	0.695815	NR	0.325432	0.29-0.36	5e-82
rs2228467	Eosinophil percentage of white cells	27863252	rs2228467	chr3:42906116	C=0.07, T=0.93	1	1	0.0616	0.055204	0.041-0.07	9e-14
rs2228467	Neutrophil percentage of granulocytes	27863252	rs2228467	chr3:42906116	C=0.07, T=0.93	1	1	0.0616	0.0492895	0.035-0.064	3e-11
rs2228467	Monocyte count	27863252	rs2228467	chr3:42906116	C=0.07, T=0.93	1	1	0.0615	0.173386	0.16-0.19	7e-121
rs2228467	Myeloid white cell count	27863252	rs2228467	chr3:42906116	C=0.07, T=0.93	1	1	0.0616	0.0538484	0.039-0.069	6e-13
rs2228467	Monocyte percentage of white cells	27863252	rs2228467	chr3:42906116	C=0.07, T=0.93	1	1	0.0615	0.155262	0.14-0.17	1e-97
rs2228467	Sum eosinophil basophil counts	27863252	rs2228467	chr3:42906116	C=0.07, T=0.93	1	1	0.0616	0.0669722	0.052-0.082	2e-19
rs2228467	Eotaxin levels	27989323	rs2228467	chr3:42906116	C=0.07, T=0.93	1	1	NR	0.4163	0.36-0.47	2e-46
rs2228467	Monocyte chemoattractant protein-1 levels	27989323	rs2228467	chr3:42906116	C=0.07, T=0.93	1	1	NR	0.2637	0.21-0.32	9e-20
rs2228467	Granulocyte percentage of myeloid white cells	27863252	rs2228467	chr3:42906116	C=0.07, T=0.93	1	1	0.0616	0.127054	0.11-0.14	1e-65
rs2228467	Eosinophil percentage of granulocytes	27863252	rs2228467	chr3:42906116	C=0.07, T=0.93	1	1	0.0616	0.0553843	0.041-0.07	9e-14
rs2228467	Eosinophil counts	27863252	rs2228467	chr3:42906116	C=0.07, T=0.93	1	1	0.0616	0.0697149	0.055-0.084	5e-21
rs2228467	Eosinophil counts	30595370	rs2228467	chr3:42906116	C=0.07, T=0.93	1	1	NR	NA	NA	2e-40
rs2228467	Eosinophil counts	32888493	rs2228467	chr3:42906116	C=0.07, T=0.93	1	1	0.059513	NA	NA	3e-49
rs2228467	Eosinophil percentage of white cells	32888494	rs2228467	chr3:42906116	C=0.07, T=0.93	1	1	0.061292	0.0488384	0.04-0.058	2e-26
rs2228467	Eosinophil counts	32888494	rs2228467	chr3:42906116	C=0.07, T=0.93	1	1	0.061291	0.0549732	0.046-0.064	9e-32
rs2228467	Eosinophil counts	32888493	rs2228467	chr3:42906116	C=0.07, T=0.93	1	1	0.061584	0.062272	0.054-0.07	9e-52
rs2228467	Monocyte count	32888493	rs2228467	chr3:42906116	C=0.07, T=0.93	1	1	0.059908	NA	NA	0
rs2228467	Lymphocyte percentage of white cells	32888494	rs2228467	chr3:42906116	C=0.07, T=0.93	1	1	0.061257	0.0290533	0.02-0.038	6e-10
rs2228467	Monocyte percentage of white cells	32888494	rs2228467	chr3:42906116	C=0.07, T=0.93	1	1	0.061292	0.139051	0.13-0.15	4e-192
rs2228467	Monocyte count	32888494	rs2228467	chr3:42906116	C=0.07, T=0.93	1	1	0.06129	0.148069	0.14-0.16	2e-218
rs2228467	Monocyte count	23314186	rs2228467	chr3:42906116	C=0.07, T=0.93	1	1	0.06	0.3	NA	2e-07
rs2228467	Cerebrospinal fluid levels of Alzheimer's disease-related proteins	25340798	rs2228467	chr3:42906116	C=0.07, T=0.93	1	1	NR	NA	NA	4e-18
rs2228467	White blood cell count	32888494	rs2228467	chr3:42906116	C=0.07, T=0.93	1	1	0.06124	0.030718	0.022-0.04	6e-11
rs2228467	Monocyte count	32888493	rs2228467	chr3:42906116	C=0.07, T=0.93	1	1	0.061974	0.157057	0.15-0.16	0
rs2228467	Neonatal cytokine/chemokine levels (fetal genetic effect)	30134952	rs2228467	chr3:42906116	C=0.07, T=0.93	1	1	0.04	0.42	0.28-0.56	4e-09
rs2228467	Neonatal cytokine/chemokine levels (fetal genetic effect)	30134952	rs2228467	chr3:42906116	C=0.07, T=0.93	1	1	0.04	0.48	0.34-0.62	2e-10
rs2228467	Neonatal cytokine/chemokine levels (fetal genetic effect)	30134952	rs2228467	chr3:42906116	C=0.07, T=0.93	1	1	0.04	0.29	0.19-0.39	3e-08
rs2228467	Serum levels of protein CCL11	35078996	rs2228467	chr3:42906116	C=0.07, T=0.93	1	1	0.05843	0.494248	0.42-0.57	1e-35
rs2228467	Serum levels of protein CCL17	35078996	rs2228467	chr3:42906116	C=0.07, T=0.93	1	1	0.05843	0.566851	0.49-0.64	5e-46
rs2228467	Serum levels of protein CDSN	35078996	rs2228467	chr3:42906116	C=0.07, T=0.93	1	1	0.05843	0.350328	0.27-0.43	3e-18
rs2228467	Eotaxin levels	37563310	rs2228467	chr3:42906116	C=0.07, T=0.93	1	1	0.93	0.332	0.29-0.38	4e-49
rs2228467	C-C motif chemokine 17 levels	36349687	rs2228467	chr3:42906116	C=0.07, T=0.93	1	1	NR	0.5848	0.47-0.7	3e-22
rs2228467	C-C motif chemokine 17 levels	34648354	rs2228467	chr3:42906116	C=0.07, T=0.93	1	1	0.94	0.565	0.51-0.62	7e-97
rs2228467	Eotaxin levels	34648354	rs2228467	chr3:42906116	C=0.07, T=0.93	1	1	0.94	0.395	0.34-0.45	1e-48
rs2228467	Monocyte chemoattractant protein-1 levels	33067605	rs2228467	chr3:42906116	C=0.07, T=0.93	1	1	0.93	0.1837	NA	6e-37
rs2228467	CCL17/CCL22 protein level ratio	38412862	rs2228467	chr3:42906116	C=0.07, T=0.93	1	1	NR	0.488879	0.46-0.52	1e-259
rs2228467	Monocyte chemoattractant protein-1 levels	33227023	rs2228467	chr3:42906116	C=0.07, T=0.93	1	1	NR	0.1055	0.087-0.124	9e-30
rs2228467	Thymus and reactivation regulated chemokine levels	33227023	rs2228467	chr3:42906116	C=0.07, T=0.93	1	1	0.07	0.41	0.37-0.45	2e-82
rs2228467	CCL17/GRK5 protein level ratio	38412862	rs2228467	chr3:42906116	C=0.07, T=0.93	1	1	NR	0.462227	0.43-0.49	1e-225
rs2228467	Monocyte count	34469753	rs2228467	chr3:42906116	C=0.07, T=0.93	1	1	0.939	NA	NA	2e-106
rs2228467	Lymphocyte-to-monocyte ratio	34469753	rs2228467	chr3:42906116	C=0.07, T=0.93	1	1	0.939	NA	NA	1e-102
rs2228467	C-C motif chemokine 17 levels	34814699	rs2228467	chr3:42906116	C=0.07, T=0.93	1	1	NR	0.57	0.41-0.73	4e-12
rs2228467	Eosinophil counts	35935937	rs2228467	chr3:42906116	C=0.07, T=0.93	1	1	0.268	0.058	0.042-0.074	5e-14
rs2228467	C-C motif chemokine 17 levels	36168886	rs2228467	chr3:42906116	C=0.07, T=0.93	1	1	0.0751278	0.557871	0.46-0.66	3e-27
rs2228467	Eotaxin levels	36168886	rs2228467	chr3:42906116	C=0.07, T=0.93	1	1	0.0751278	0.520243	0.42-0.62	5e-24
rs2228467	Eosinophil counts	34594039	rs2228467	chr3:42906116	C=0.07, T=0.93	1	1	NR	0.0428	0.036-0.05	2e-31
rs2228467	C-C motif chemokine 17 levels	28240269	rs2228467	chr3:42906116	C=0.07, T=0.93	1	1	NR	0.5514	0.39-0.71	4e-11
rs2228467	C-C motif chemokine 17 levels (CCL17.3519.3.2)	29875488	rs2228467	chr3:42906116	C=0.07, T=0.93	1	1	0.067	0.59	0.49-0.69	7e-34
rs2228467	Eotaxin levels (CCL11.5301.7.3)	29875488	rs2228467	chr3:42906116	C=0.07, T=0.93	1	1	0.067	0.56	0.46-0.66	5e-30
rs2228467	Monocyte count	34594039	rs2228467	chr3:42906116	C=0.07, T=0.93	1	1	NR	0.1497	0.14-0.16	2e-211
rs2228467	Anxiety severity x hours spent watching television interaction	34877740	rs2229593	chr3:42906216	C=0.977, T=0.023	0.312862	1	NR	0.896666	0.56-1.23	2e-07
rs2228467	Alcohol consumption x hours spent watching television interaction	34877740	rs2229593	chr3:42906216	C=0.977, T=0.023	0.312862	1	NR	0.896666	0.56-1.23	2e-07
rs2228467	Eotaxin levels	27989323	rs116826172	chr3:43020501	C=0.052, T=0.948	0.533196	0.855317	NR	0.4338	0.35-0.51	4e-27
rs2228467	Monocyte chemoattractant protein-1 levels	33227023	rs116826172	chr3:43020501	C=0.052, T=0.948	0.533196	0.855317	NR	0.1031	0.076-0.13	5e-14
rs2228467	Monocyte chemoattractant protein-1 levels	27989323	rs36132109	chr3:43027004	G=0.615, T=0.385	0.103536	0.930348	NR	0.1027	0.071-0.135	3e-10
rs2228467	Anxiety severity x hours spent watching television interaction	34877740	rs73070692	chr3:43035282	A=0.018, G=0.982	0.215386	0.94029	NR	1.18188	0.73-1.63	2e-07
rs2228467	Alcohol consumption x hours spent watching television interaction	34877740	rs73070692	chr3:43035282	A=0.018, G=0.982	0.215386	0.94029	NR	1.18188	0.73-1.63	2e-07
rs5754733	Neuroticism	30643256	rs5754712	chr22:34229952	G=0.842, T=0.158	0.665831	0.976064	0.810297	0.0105569	0.0068-0.0143	3e-08
rs5754733	Well-being spectrum (multivariate analysis)	30643256	rs5754712	chr22:34229952	G=0.842, T=0.158	0.665831	0.976064	0.810297	0.00645201	0.0042-0.0087	4e-08
rs5754733	Depressive symptoms	30643256	rs5754712	chr22:34229952	G=0.842, T=0.158	0.665831	0.976064	0.810297	0.00668287	0.0043-0.0091	4e-08
rs5754733	General cognitive ability	29844566	rs12485060	chr22:34265796	C=0.439, T=0.561	0.171958	0.90383	NR	5.51	-	4e-08
rs5754733	Eotaxin levels	27989323	rs5754733	chr22:34269594	A=0.788, C=0.212	1	1	NR	0.1042	0.062-0.146	1e-06
rs59808887	Eotaxin levels	27989323	rs59808887	chr5:31846520	C=0.922, T=0.078	1	1	NR	0.1673	0.097-0.237	3e-06
rs745331	Type 2 diabetes	30130595	rs904372	chr15:27929091	C=0.481, T=0.519	0.430284	0.944229	0.6117	4.83092	NA	8e-07
rs745331	Eotaxin levels	27989323	rs745331	chr15:27929147	A=0.691, G=0.309	1	1	NR	0.0792	0.045-0.114	7e-06
rs745331	Educational attainment (years of education)	30038396	rs4423373	chr15:27988340	A=0.493, G=0.507	0.110704	0.504356	0.5386	0.0087	0.006-0.0114	6e-10
rs745331	Educational attainment (MTAG)	30038396	rs4423373	chr15:27988340	A=0.493, G=0.507	0.110704	0.504356	0.5386	0.0084	0.0059-0.0109	2e-10
rs745331	Educational attainment	35361970	rs11633934	chr15:27994731	A=0.58, C=0.42	0.10614	0.571762	0.5433	0.00803016	0.006-0.0101	2e-14
rs75426604	Immunoglobulin light chain (AL) amyloidosis	28025584	rs2273156	chr14:35438799	C=0.181, T=0.819	0.12987	0.435808	0.19	1.29	1.16-1.44	3e-06
rs75426604	C-reactive protein levels	31900758	rs58770366	chr14:35528023	A=0.788, G=0.212	0.233495	0.644408	0.793436	0.0143101	0.0094-0.0193	2e-08
rs75426604	Bipolar disorder lithium response (continuous) or schizophrenia	29121268	rs79403677	chr14:35539131	G=0.158, T=0.842	0.2936	0.604093	NR	NA	NA	2e-08
rs75426604	Protein FAM177A1 levels	34648354	rs1961195	chr14:35556842	A=0.714, G=0.286	0.153795	0.639107	0.68	0.156	0.13-0.18	9e-30
rs75426604	Lymphocyte count	27863252	rs2038255	chr14:35559126	C=0.828, T=0.172	0.29234	0.634035	0.1896	0.0334363	0.024-0.043	8e-13
rs75426604	Chronic inflammatory diseases (ankylosing spondylitis, Crohn's disease, psoriasis, primary sclerosing cholangitis, ulcerative colitis) (pleiotropy)	26974007	rs8006884	chr14:35563211	C=0.314, T=0.686	0.152351	0.679688	NR	NA	NA	7e-10
rs75426604	Atopic dermatitis	26482879	rs2143950	chr14:35572357	C=0.838, T=0.162	0.318315	0.638377	0.17	1.08	1.06-1.10	2e-15
rs75426604	Atopic dermatitis	26482879	rs2143950	chr14:35572357	C=0.838, T=0.162	0.318315	0.638377	0.17	NA	NA	9e-10
rs75426604	Lymphocyte count	32888494	rs57075379	chr14:35577801	A=0.838, G=0.162	0.318315	0.638377	0.166991	0.0279788	0.022-0.034	9e-21
rs75426604	Schizophrenia	26198764	rs11156875	chr14:35619816	A=0.837, G=0.163	0.333737	0.65605	NR	1.07	NA	3e-07
rs75426604	C-reactive protein levels (MTAG)	36376304	rs11156875	chr14:35619816	A=0.837, G=0.163	0.333737	0.65605	NR	0.01489	0.0097-0.0201	3e-08
rs75426604	C-reactive protein levels	35459240	rs146424514	chr14:35621393	A=0.161, G=0.839	0.32109	0.638805	NR	0.0159	0.011-0.021	7e-09
rs75426604	Atopic dermatitis	38663478	rs146424514	chr14:35621393	A=0.161, G=0.839	0.32109	0.638805	NR	0.0846	0.064-0.105	5e-16
rs75426604	Atopic dermatitis	34454985	rs12586305	chr14:35654467	G=0.155, T=0.845	0.348026	0.650321	0.841	0.91	0.89-0.94	8e-11
rs75426604	Crohn's disease x sex interaction (2df)	37262302	rs57275892	chr14:35747271	A=0.163, G=0.837	0.352409	0.674152	NR	NA	NA	3e-07
rs75426604	Crohn's disease	37262302	rs57275892	chr14:35747271	A=0.163, G=0.837	0.352409	0.674152	NR	0.886	0.847-0.928	2e-07
rs75426604	Crohn's disease	37262302	rs57275892	chr14:35747271	A=0.163, G=0.837	0.352409	0.674152	NR	0.915	0.884-0.947	3e-07
rs75426604	Allergic disease (asthma, hay fever or eczema)	29083406	rs1048990	chr14:35761675	C=0.836, G=0.164	0.358919	0.682827	0.16	1.039	1.03-1.05	1e-08
rs75426604	Eczema	31361310	rs78426265	chr14:35762991	A=0.836, T=0.164	0.358919	0.682827	0.1635	1.139	1.093-1.188	3e-09
rs75426604	Chronic inflammatory diseases (ankylosing spondylitis, Crohn's disease, psoriasis, primary sclerosing cholangitis, ulcerative colitis) (pleiotropy)	26974007	rs12879003	chr14:35828741	G=0.407, T=0.593	0.153353	0.834044	NR	NA	NA	3e-07
rs75426604	Hip circumference adjusted for BMI	25673412	rs10140922	chr14:35830114	G=0.58, T=0.42	0.134527	0.803914	0.4194	0.0301	0.021-0.039	5e-11
rs75426604	Hip circumference adjusted for BMI	25673412	rs10140922	chr14:35830114	G=0.58, T=0.42	0.134527	0.803914	0.4194	0.0336	0.022-0.045	3e-09
rs75426604	Phonological awareness (Elision)	34315907	rs57645874	chr14:35837476	A=0.578, G=0.422	0.137597	0.816356	NR	0.433	NA	1e-06
rs75426604	Allergic disease (asthma, hay fever or eczema)	31361310	rs2013724	chr14:35856348	A=0.251, G=0.749	0.363122	0.898789	NR	NA	NA	1e-08
rs75426604	Hay fever and/or eczema	31361310	rs2013724	chr14:35856348	A=0.251, G=0.749	0.363122	0.898789	0.2644	1.039	1.026-1.053	2e-08
rs75426604	Eotaxin levels	27989323	rs75426604	chr14:35857714	A=0.131, C=0.869	1	1	NR	0.1366	0.08-0.194	3e-06
rs75426604	Crohn's disease	37156999	rs743228	chr14:35860074	C=0.541, T=0.459	0.118958	0.817875	NR	0.0918	0.066-0.118	4e-12
rs75426604	Inflammatory bowel disease	37156999	rs743228	chr14:35860074	C=0.541, T=0.459	0.118958	0.817875	NR	0.046	0.027-0.065	2e-06
rs75426604	Eczema	30595370	rs10131567	chr14:35864878	G=0.732, T=0.268	0.201563	0.699708	NR	NA	NA	4e-10
rs75426604	Lymphocyte percentage of white cells	32888494	rs10131567	chr14:35864878	G=0.732, T=0.268	0.201563	0.699708	0.284987	0.0191727	0.014-0.024	1e-14
rs79722574	Eotaxin levels	34648354	rs9903369	chr17:32519101	A=0.555, T=0.445	0.191892	0.899219	0.58	0.117	0.092-0.142	6e-19
rs79722574	CCL11/CCL7 protein level ratio	38412862	rs7213460	chr17:32522613	A=0.445, G=0.555	0.191892	0.899219	NR	0.169692	0.16-0.18	2e-133
rs79722574	Serum levels of protein CCL7	35078996	rs12601658	chr17:32533423	A=0.234, T=0.766	0.500329	0.894644	0.2191	0.305959	0.26-0.35	4e-41
rs79722574	Serum levels of protein CCL8	35078996	rs12601658	chr17:32533423	A=0.234, T=0.766	0.500329	0.894644	0.2191	0.17875	0.14-0.22	6e-16
rs79722574	Serum levels of protein CCL8	35078996	rs12601658	chr17:32533423	A=0.234, T=0.766	0.500329	0.894644	0.2191	0.148754	0.11-0.19	2e-13
rs79722574	C-C motif chemokine 7 levels	34648354	rs12601658	chr17:32533423	A=0.234, T=0.766	0.500329	0.894644	0.23	0.261	0.23-0.29	5e-62
rs79722574	Monocyte chemoattractant protein-1 levels	33067605	rs12601658	chr17:32533423	A=0.234, T=0.766	0.500329	0.894644	0.23	0.0644	NA	6e-12
rs79722574	C-C motif chemokine 7 levels	36168886	rs1989357	chr17:32554454	A=0.637, T=0.363	0.29661	0.941512	0.428255	0.207469	0.15-0.26	2e-14
rs79722574	Corneodesmosin levels	34648354	rs6505402	chr17:32574245	A=0.397, G=0.603	0.106397	0.921699	0.36	0.214	0.19-0.24	1e-56
rs79722574	Corneodesmosin levels (CDSN.7085.81.3)	29875488	rs4795893	chr17:32574448	A=0.397, G=0.603	0.106397	0.921699	0.361	0.19	0.13-0.25	9e-14
rs79722574	Serum levels of protein CDSN	35078996	rs2530797	chr17:32586094	C=0.378, T=0.622	0.30147	0.980037	0.3151	0.193045	0.15-0.23	3e-21
rs79722574	Eotaxin levels	27989323	rs79722574	chr17:32619052	C=0.84, T=0.16	1	1	NR	0.1113	0.067-0.156	1e-06
rs79722574	Eotaxin levels	37563310	rs79722574	chr17:32619052	C=0.84, T=0.16	1	1	0.17	0.121	0.09-0.152	8e-15
rs79722574	CCL8 protein levels	38565889	rs2041190	chr17:32634541	A=0.564, G=0.436	0.139241	0.971533	NR	0.3412	0.22-0.46	4e-08
rs79722574	C-C motif chemokine 8 levels	34814699	rs1594542	chr17:32654317	A=0.359, T=0.641	0.254347	0.864375	NR	0.37	0.29-0.45	8e-26
rs79722574	Blood protein levels	27532455	rs9914367	chr17:32656602	C=0.641, T=0.359	0.254347	0.864375	NR	0.3092	NA	3e-19
rs79722574	CCL8 protein levels	38565889	rs4262996	chr17:32662971	C=0.443, T=0.557	0.152787	0.799157	NR	0.3487	0.23-0.47	3e-08
rs9317045	Eotaxin levels	27989323	rs9317045	chr13:59630038	A=0.854, C=0.146	1	1	NR	0.1182	0.072-0.165	6e-07
rs9317045	Monocyte chemoattractant protein-1 levels	27989323	rs9317045	chr13:59630038	A=0.854, C=0.146	1	1	NR	0.1134	0.067-0.16	2e-06
rs9317045	Number of sexual partners	30643258	rs9570035	chr13:59632029	C=0.643, G=0.357	0.148225	0.693257	0.6028	0.0145627	0.0098-0.0193	2e-09
rs9317045	Morningness	30804565	rs2321993	chr13:59681146	A=0.532, G=0.468	0.117669	0.883762	0.5691	0.014	0.01-0.018	3e-11
rs9317045	Chronotype	30696823	rs2321993	chr13:59681146	A=0.532, G=0.468	0.117669	0.883762	0.567	0.0119341	0.0086-0.0153	3e-12
rs9317045	Childhood body mass index	37280435	rs10507628	chr13:59701070	A=0.814, G=0.186	0.156436	0.456862	NR	0.0145619	0.0095-0.0196	1e-08
rs116745220	Fibroblast growth factor basic levels	27989323	rs16873997	chr5:71308330	C=0.982, G=0.018	0.537063	0.77327	NR	0.4922	0.29-0.7	3e-06
rs116745220	Granulocyte-colony stimulating factor levels	27989323	rs115256310	chr5:71399691	A=0.98, G=0.02	1	1	NR	0.6821	0.42-0.95	7e-07
rs13412535	Fibroblast growth factor basic levels	27989323	rs13412535	chr2:224874874	A=0.226, G=0.774	1	1	NR	0.1112	0.067-0.155	7e-07
rs13412535	Hepatocyte growth factor levels	27989323	rs13412535	chr2:224874874	A=0.226, G=0.774	1	1	NR	0.095	0.053-0.137	9e-06
rs13412535	Interleukin-2 levels	27989323	rs13412535	chr2:224874874	A=0.226, G=0.774	1	1	NR	0.1764	0.11-0.24	1e-07
rs13412535	Interleukin-6 levels	27989323	rs13412535	chr2:224874874	A=0.226, G=0.774	1	1	NR	0.1164	0.074-0.159	7e-08
rs13412535	Platelet-derived growth factor BB levels	27989323	rs13412535	chr2:224874874	A=0.226, G=0.774	1	1	NR	0.3352	0.29-0.38	2e-55
rs13412535	Stem cell factor levels	27989323	rs13412535	chr2:224874874	A=0.226, G=0.774	1	1	NR	0.1067	0.065-0.148	6e-07
rs13412535	Mean platelet volume	27863252	rs13412535	chr2:224874874	A=0.226, G=0.774	1	1	0.2349	0.0277513	0.019-0.036	2e-10
rs13412535	Mean platelet volume	32888493	rs13412535	chr2:224874874	A=0.226, G=0.774	1	1	0.773408	NA	NA	9e-34
rs13412535	Inflammatory biomarkers (multivariate analysis)	33110245	rs13412535	chr2:224874874	A=0.226, G=0.774	1	1	NR	1.34	NA	0
rs13412535	Serum levels of protein AQP4	35078996	rs13412535	chr2:224874874	A=0.226, G=0.774	1	1	0.1963	0.193074	0.15-0.24	1e-16
rs13412535	CDKN1A/DAB2 protein level ratio	38412862	rs13412535	chr2:224874874	A=0.226, G=0.774	1	1	NR	0.104486	0.088-0.121	2e-36
rs13412535	DIABLO/PRKAR1A protein level ratio	38412862	rs13412535	chr2:224874874	A=0.226, G=0.774	1	1	NR	0.342784	0.33-0.36	0
rs13412535	DKK1/PDGFA protein level ratio	38412862	rs13412535	chr2:224874874	A=0.226, G=0.774	1	1	NR	0.14553	0.13-0.16	2e-69
rs13412535	DKK1/PDGFB protein level ratio	38412862	rs13412535	chr2:224874874	A=0.226, G=0.774	1	1	NR	0.51433	0.5-0.53	0
rs13412535	Serum levels of protein GPR101	35078996	rs13412535	chr2:224874874	A=0.226, G=0.774	1	1	0.1963	0.266986	0.22-0.31	2e-31
rs13412535	Serum levels of protein TNS2	35078996	rs13412535	chr2:224874874	A=0.226, G=0.774	1	1	0.1963	0.597263	0.55-0.64	1e-157
rs13412535	Serum levels of protein CCL13	35078996	rs13412535	chr2:224874874	A=0.226, G=0.774	1	1	0.1963	0.272239	0.23-0.32	2e-31
rs13412535	PLA2G4A/PPP1R12A protein level ratio	38412862	rs13412535	chr2:224874874	A=0.226, G=0.774	1	1	NR	0.251943	0.24-0.27	1e-202
rs13412535	ESAM/PDGFB protein level ratio	38412862	rs13412535	chr2:224874874	A=0.226, G=0.774	1	1	NR	0.309508	0.29-0.33	2e-307
rs13412535	WAP four-disulfide core domain protein 1 levels	34648354	rs13412535	chr2:224874874	A=0.226, G=0.774	1	1	0.24	0.319	0.29-0.35	5e-83
rs13412535	Glia-derived nexin levels	34648354	rs13412535	chr2:224874874	A=0.226, G=0.774	1	1	0.24	0.89	0.86-0.92	0
rs13412535	Platelet-derived growth factor D levels	34648354	rs13412535	chr2:224874874	A=0.226, G=0.774	1	1	0.24	0.125	0.094-0.156	3e-14
rs13412535	Platelet-derived growth factor subunit B levels	34648354	rs13412535	chr2:224874874	A=0.226, G=0.774	1	1	0.24	0.13	0.099-0.161	2e-16
rs13412535	HBEGF/PDGFA protein level ratio	38412862	rs13412535	chr2:224874874	A=0.226, G=0.774	1	1	NR	0.11895	0.1-0.14	6e-47
rs13412535	HCLS1/LAT protein level ratio	38412862	rs13412535	chr2:224874874	A=0.226, G=0.774	1	1	NR	0.104367	0.088-0.121	1e-36
rs13412535	CLEC1B/DAB2 protein level ratio	38412862	rs13412535	chr2:224874874	A=0.226, G=0.774	1	1	NR	0.10476	0.089-0.121	1e-36
rs13412535	CLEC1B/EGF protein level ratio	38412862	rs13412535	chr2:224874874	A=0.226, G=0.774	1	1	NR	0.072371	0.056-0.089	5e-18
rs13412535	DAB2/VASH1 protein level ratio	38412862	rs13412535	chr2:224874874	A=0.226, G=0.774	1	1	NR	0.103368	0.087-0.12	2e-35
rs13412535	DAG1/PDGFB protein level ratio	38412862	rs13412535	chr2:224874874	A=0.226, G=0.774	1	1	NR	0.306558	0.29-0.32	2e-304
rs13412535	DAB2/MAX protein level ratio	38412862	rs13412535	chr2:224874874	A=0.226, G=0.774	1	1	NR	0.101871	0.085-0.118	4e-34
rs13412535	DAB2/NCK2 protein level ratio	38412862	rs13412535	chr2:224874874	A=0.226, G=0.774	1	1	NR	0.168796	0.15-0.19	4e-92
rs13412535	DAB2/TBL1X protein level ratio	38412862	rs13412535	chr2:224874874	A=0.226, G=0.774	1	1	NR	0.111175	0.095-0.128	3e-40
rs13412535	DAB2/FKBP1B protein level ratio	38412862	rs13412535	chr2:224874874	A=0.226, G=0.774	1	1	NR	0.0990786	0.083-0.115	1e-32
rs13412535	DAB2/FKBP5 protein level ratio	38412862	rs13412535	chr2:224874874	A=0.226, G=0.774	1	1	NR	0.125641	0.11-0.14	1e-51
rs13412535	DAB2/GRAP2 protein level ratio	38412862	rs13412535	chr2:224874874	A=0.226, G=0.774	1	1	NR	0.138212	0.12-0.15	8e-62
rs13412535	DAB2/LYN protein level ratio	38412862	rs13412535	chr2:224874874	A=0.226, G=0.774	1	1	NR	0.146026	0.13-0.16	9e-69
rs13412535	EGF/GP6 protein level ratio	38412862	rs13412535	chr2:224874874	A=0.226, G=0.774	1	1	NR	0.0703427	0.054-0.087	5e-17
rs13412535	EGF/MGLL protein level ratio	38412862	rs13412535	chr2:224874874	A=0.226, G=0.774	1	1	NR	0.0735871	0.057-0.09	8e-19
rs13412535	EGF/PPIB protein level ratio	38412862	rs13412535	chr2:224874874	A=0.226, G=0.774	1	1	NR	0.0731897	0.057-0.09	3e-18
rs13412535	LAMA4/PDGFB protein level ratio	38412862	rs13412535	chr2:224874874	A=0.226, G=0.774	1	1	NR	0.318412	0.3-0.33	0
rs13412535	LBR/PPP1R12A protein level ratio	38412862	rs13412535	chr2:224874874	A=0.226, G=0.774	1	1	NR	0.16143	0.15-0.18	3e-84
rs13412535	LAT/LYN protein level ratio	38412862	rs13412535	chr2:224874874	A=0.226, G=0.774	1	1	NR	0.0856716	0.069-0.102	1e-24
rs13412535	LAT/PDGFA protein level ratio	38412862	rs13412535	chr2:224874874	A=0.226, G=0.774	1	1	NR	0.113377	0.097-0.13	9e-43
rs13412535	LAT/PLXNA4 protein level ratio	38412862	rs13412535	chr2:224874874	A=0.226, G=0.774	1	1	NR	0.080385	0.064-0.097	5e-22
rs13412535	LAT/VASH1 protein level ratio	38412862	rs13412535	chr2:224874874	A=0.226, G=0.774	1	1	NR	0.0827351	0.066-0.099	3e-23
rs13412535	PPP1R12A/PPP1R9B protein level ratio	38412862	rs13412535	chr2:224874874	A=0.226, G=0.774	1	1	NR	0.160312	0.14-0.18	7e-83
rs13412535	AXIN1/CLIP2 protein level ratio	38412862	rs13412535	chr2:224874874	A=0.226, G=0.774	1	1	NR	0.132813	0.12-0.15	1e-57
rs13412535	PRKAR1A/SNAP23 protein level ratio	38412862	rs13412535	chr2:224874874	A=0.226, G=0.774	1	1	NR	0.386062	0.37-0.4	0
rs13412535	PPP1R12A/RILP protein level ratio	38412862	rs13412535	chr2:224874874	A=0.226, G=0.774	1	1	NR	0.16035	0.14-0.18	6e-83
rs13412535	PPP1R12A/SKAP2 protein level ratio	38412862	rs13412535	chr2:224874874	A=0.226, G=0.774	1	1	NR	0.240556	0.22-0.26	3e-185
rs13412535	PPP1R12A/SNAP29 protein level ratio	38412862	rs13412535	chr2:224874874	A=0.226, G=0.774	1	1	NR	0.279044	0.26-0.3	5e-253
rs13412535	PPP1R12A/SPARC protein level ratio	38412862	rs13412535	chr2:224874874	A=0.226, G=0.774	1	1	NR	0.177709	0.16-0.19	2e-102
rs13412535	PPP1R12A/TJAP1 protein level ratio	38412862	rs13412535	chr2:224874874	A=0.226, G=0.774	1	1	NR	0.215154	0.2-0.23	7e-151
rs13412535	PPP1R12A/TXNDC5 protein level ratio	38412862	rs13412535	chr2:224874874	A=0.226, G=0.774	1	1	NR	0.225282	0.21-0.24	4e-163
rs13412535	PPP1R12A/VEGFC protein level ratio	38412862	rs13412535	chr2:224874874	A=0.226, G=0.774	1	1	NR	0.171949	0.16-0.19	5e-96
rs13412535	PPP1R12A/VTA1 protein level ratio	38412862	rs13412535	chr2:224874874	A=0.226, G=0.774	1	1	NR	0.206727	0.19-0.22	2e-137
rs13412535	BCR/CLIP2 protein level ratio	38412862	rs13412535	chr2:224874874	A=0.226, G=0.774	1	1	NR	0.111892	0.096-0.128	2e-41
rs13412535	CLIP2/NT5C3A protein level ratio	38412862	rs13412535	chr2:224874874	A=0.226, G=0.774	1	1	NR	0.110208	0.094-0.126	2e-40
rs13412535	CLIP2/PDLIM7 protein level ratio	38412862	rs13412535	chr2:224874874	A=0.226, G=0.774	1	1	NR	0.100288	0.084-0.117	1e-33
rs13412535	CLIP2/PLXNA4 protein level ratio	38412862	rs13412535	chr2:224874874	A=0.226, G=0.774	1	1	NR	0.106584	0.09-0.123	1e-37
rs13412535	CLIP2/PPP1R9B protein level ratio	38412862	rs13412535	chr2:224874874	A=0.226, G=0.774	1	1	NR	0.0926899	0.076-0.109	7e-29
rs13412535	CLIP2/DAPP1 protein level ratio	38412862	rs13412535	chr2:224874874	A=0.226, G=0.774	1	1	NR	0.103135	0.087-0.119	2e-35
rs13412535	CLIP2/DECR1 protein level ratio	38412862	rs13412535	chr2:224874874	A=0.226, G=0.774	1	1	NR	0.120165	0.1-0.14	1e-47
rs13412535	CLIP2/DNAJA2 protein level ratio	38412862	rs13412535	chr2:224874874	A=0.226, G=0.774	1	1	NR	0.124948	0.11-0.14	1e-50
rs13412535	CLIP2/LAT2 protein level ratio	38412862	rs13412535	chr2:224874874	A=0.226, G=0.774	1	1	NR	0.0916363	0.075-0.108	8e-28
rs13412535	DAB2/DAPP1 protein level ratio	38412862	rs13412535	chr2:224874874	A=0.226, G=0.774	1	1	NR	0.114863	0.099-0.131	4e-43
rs13412535	DAB2/ERBIN protein level ratio	38412862	rs13412535	chr2:224874874	A=0.226, G=0.774	1	1	NR	0.168601	0.15-0.18	3e-92
rs13412535	CD40LG/DAB2 protein level ratio	38412862	rs13412535	chr2:224874874	A=0.226, G=0.774	1	1	NR	0.117658	0.1-0.13	5e-46
rs13412535	HGF/PDGFB protein level ratio	38412862	rs13412535	chr2:224874874	A=0.226, G=0.774	1	1	NR	0.254199	0.24-0.27	3e-208
rs13412535	HTRA2/PPP1R12A protein level ratio	38412862	rs13412535	chr2:224874874	A=0.226, G=0.774	1	1	NR	0.208658	0.19-0.22	4e-141
rs13412535	HPCAL1/LAT protein level ratio	38412862	rs13412535	chr2:224874874	A=0.226, G=0.774	1	1	NR	0.0980336	0.082-0.114	1e-32
rs13412535	HBEGF/PDGFB protein level ratio	38412862	rs13412535	chr2:224874874	A=0.226, G=0.774	1	1	NR	0.457008	0.44-0.47	0
rs13412535	ITGB1BP2/PPP1R12A protein level ratio	38412862	rs13412535	chr2:224874874	A=0.226, G=0.774	1	1	NR	0.188512	0.17-0.2	7e-111
rs13412535	MSRA/PPP1R12A protein level ratio	38412862	rs13412535	chr2:224874874	A=0.226, G=0.774	1	1	NR	0.233336	0.22-0.25	8e-176
rs13412535	CRKL/EGF protein level ratio	38412862	rs13412535	chr2:224874874	A=0.226, G=0.774	1	1	NR	0.0696458	0.053-0.086	5e-17
rs13412535	MPIG6B/PDGFB protein level ratio	38412862	rs13412535	chr2:224874874	A=0.226, G=0.774	1	1	NR	0.324902	0.31-0.34	0
rs13412535	ARHGEF12/CLIP2 protein level ratio	38412862	rs13412535	chr2:224874874	A=0.226, G=0.774	1	1	NR	0.117307	0.1-0.13	2e-45
rs13412535	DOK2/PPP1R12A protein level ratio	38412862	rs13412535	chr2:224874874	A=0.226, G=0.774	1	1	NR	0.190864	0.17-0.21	2e-116
rs13412535	CASP3/PDGFB protein level ratio	38412862	rs13412535	chr2:224874874	A=0.226, G=0.774	1	1	NR	0.2422	0.23-0.26	2e-188
rs13412535	FYB1/PDGFB protein level ratio	38412862	rs13412535	chr2:224874874	A=0.226, G=0.774	1	1	NR	0.247463	0.23-0.26	7e-195
rs13412535	FYB1/PPP1R12A protein level ratio	38412862	rs13412535	chr2:224874874	A=0.226, G=0.774	1	1	NR	0.249039	0.23-0.27	2e-197
rs13412535	Serum levels of protein NXPH1	35078996	rs13412535	chr2:224874874	A=0.226, G=0.774	1	1	0.1963	0.212093	0.17-0.26	2e-19
rs13412535	CNST/PRKAR1A protein level ratio	38412862	rs13412535	chr2:224874874	A=0.226, G=0.774	1	1	NR	0.289459	0.27-0.31	1e-271
rs13412535	FIS1/PDGFB protein level ratio	38412862	rs13412535	chr2:224874874	A=0.226, G=0.774	1	1	NR	0.273884	0.26-0.29	2e-241
rs13412535	Serum levels of protein HSPA1L	35078996	rs13412535	chr2:224874874	A=0.226, G=0.774	1	1	0.1963	0.171503	0.13-0.22	4e-14
rs13412535	ANGPT1/PDGFA protein level ratio	38412862	rs13412535	chr2:224874874	A=0.226, G=0.774	1	1	NR	0.242876	0.23-0.26	2e-188
rs13412535	ANGPT1/PDGFB protein level ratio	38412862	rs13412535	chr2:224874874	A=0.226, G=0.774	1	1	NR	0.658565	0.64-0.67	0
rs13412535	MAP2K6/PPP1R12A protein level ratio	38412862	rs13412535	chr2:224874874	A=0.226, G=0.774	1	1	NR	0.193329	0.18-0.21	2e-118
rs13412535	APRT/CD63 protein level ratio	38412862	rs13412535	chr2:224874874	A=0.226, G=0.774	1	1	NR	0.0737176	0.057-0.09	9e-19
rs13412535	APP/PDGFB protein level ratio	38412862	rs13412535	chr2:224874874	A=0.226, G=0.774	1	1	NR	0.552103	0.54-0.57	0
rs13412535	APP/PPP1R12A protein level ratio	38412862	rs13412535	chr2:224874874	A=0.226, G=0.774	1	1	NR	0.170952	0.15-0.19	2e-93
rs13412535	APP/PDGFA protein level ratio	38412862	rs13412535	chr2:224874874	A=0.226, G=0.774	1	1	NR	0.183162	0.17-0.2	3e-107
rs13412535	PDGFB/SPARC protein level ratio	38412862	rs13412535	chr2:224874874	A=0.226, G=0.774	1	1	NR	0.521069	0.51-0.54	0
rs13412535	PDGFB/SPINT2 protein level ratio	38412862	rs13412535	chr2:224874874	A=0.226, G=0.774	1	1	NR	0.360699	0.34-0.38	0
rs13412535	PDGFB/ST6GAL1 protein level ratio	38412862	rs13412535	chr2:224874874	A=0.226, G=0.774	1	1	NR	0.265107	0.25-0.28	1e-225
rs13412535	PDGFB/TIMP3 protein level ratio	38412862	rs13412535	chr2:224874874	A=0.226, G=0.774	1	1	NR	0.289817	0.27-0.31	6e-275
rs13412535	PDGFB/TNFSF13 protein level ratio	38412862	rs13412535	chr2:224874874	A=0.226, G=0.774	1	1	NR	0.260898	0.24-0.28	3e-221
rs13412535	PDGFB/UXS1 protein level ratio	38412862	rs13412535	chr2:224874874	A=0.226, G=0.774	1	1	NR	0.288266	0.27-0.3	3e-259
rs13412535	PDGFB/VEGFC protein level ratio	38412862	rs13412535	chr2:224874874	A=0.226, G=0.774	1	1	NR	0.493089	0.48-0.51	0
rs13412535	DNPH1/PDGFB protein level ratio	38412862	rs13412535	chr2:224874874	A=0.226, G=0.774	1	1	NR	0.240112	0.22-0.26	2e-186
rs13412535	FUT8/PDGFA protein level ratio	38412862	rs13412535	chr2:224874874	A=0.226, G=0.774	1	1	NR	0.0870801	0.071-0.103	2e-25
rs13412535	CDC37/PPP1R12A protein level ratio	38412862	rs13412535	chr2:224874874	A=0.226, G=0.774	1	1	NR	0.261398	0.25-0.28	2e-221
rs13412535	P4HB/PPP1R12A protein level ratio	38412862	rs13412535	chr2:224874874	A=0.226, G=0.774	1	1	NR	0.16305	0.15-0.18	7e-86
rs13412535	PDGFA/PDGFB protein level ratio	38412862	rs13412535	chr2:224874874	A=0.226, G=0.774	1	1	NR	0.587891	0.57-0.6	0
rs13412535	PDGFA/SERPINE1 protein level ratio	38412862	rs13412535	chr2:224874874	A=0.226, G=0.774	1	1	NR	0.208806	0.19-0.22	7e-146
rs13412535	PDGFA/SPARC protein level ratio	38412862	rs13412535	chr2:224874874	A=0.226, G=0.774	1	1	NR	0.21045	0.19-0.23	2e-142
rs13412535	PDGFA/VEGFC protein level ratio	38412862	rs13412535	chr2:224874874	A=0.226, G=0.774	1	1	NR	0.146352	0.13-0.16	3e-69
rs13412535	PDGFB/PTPN6 protein level ratio	38412862	rs13412535	chr2:224874874	A=0.226, G=0.774	1	1	NR	0.248651	0.23-0.26	5e-201
rs13412535	PDGFB/SDC4 protein level ratio	38412862	rs13412535	chr2:224874874	A=0.226, G=0.774	1	1	NR	0.321801	0.31-0.34	0
rs13412535	PDGFB/SNAP29 protein level ratio	38412862	rs13412535	chr2:224874874	A=0.226, G=0.774	1	1	NR	0.27566	0.26-0.29	2e-243
rs13412535	F2R/PDGFB protein level ratio	38412862	rs13412535	chr2:224874874	A=0.226, G=0.774	1	1	NR	0.311636	0.3-0.33	4.9999999998194e-314
rs13412535	CCL22/PDGFB protein level ratio	38412862	rs13412535	chr2:224874874	A=0.226, G=0.774	1	1	NR	0.252772	0.24-0.27	4e-205
rs13412535	CCL28/PDGFB protein level ratio	38412862	rs13412535	chr2:224874874	A=0.226, G=0.774	1	1	NR	0.363242	0.35-0.38	0
rs13412535	CCL17/PDGFB protein level ratio	38412862	rs13412535	chr2:224874874	A=0.226, G=0.774	1	1	NR	0.317459	0.3-0.33	0
rs13412535	Glia-derived nexin levels	36168886	rs13412535	chr2:224874874	A=0.226, G=0.774	1	1	0.190801	0.283695	0.22-0.35	7e-17
rs13412535	Neurexophilin-1 levels	36168886	rs13412535	chr2:224874874	A=0.226, G=0.774	1	1	0.190801	0.281108	0.21-0.35	2e-16
rs13412535	Platelet-derived growth factor subunit B levels (PDGFB.4149.8.2)	29875488	rs13412535	chr2:224874874	A=0.226, G=0.774	1	1	0.239	0.22	0.16-0.28	5e-13
rs13412535	Platelet side scatter	37596262	rs13412535	chr2:224874874	A=0.226, G=0.774	1	1	0.2417	0.0654597	0.045-0.086	5e-10
rs13412535	Platelet side scatter distribution width	37596262	rs13412535	chr2:224874874	A=0.226, G=0.774	1	1	0.2417	0.0631861	0.043-0.083	8e-10
rs13412535	Platelet forward scatter distribution width	37596262	rs13412535	chr2:224874874	A=0.226, G=0.774	1	1	0.2417	0.0756725	0.056-0.096	1e-13
rs13412535	Blood protein levels	30072576	rs68066031	chr2:224880498	C=0.226, T=0.774	0.988654	0.994311	0.810937	1.01664	0.96-1.07	6e-246
rs13412535	Mean platelet volume	32888494	rs68066031	chr2:224880498	C=0.226, T=0.774	0.988654	0.994311	0.231249	0.0308489	0.026-0.036	7e-31
rs13412535	Mean platelet volume	32888493	rs68066031	chr2:224880498	C=0.226, T=0.774	0.988654	0.994311	0.766365	0.028693	0.024-0.033	9e-36
rs13412535	Serum levels of protein CXADR	35078996	rs68066031	chr2:224880498	C=0.226, T=0.774	0.988654	0.994311	0.1963	0.172093	0.13-0.22	3e-14
rs13412535	Serum levels of protein SYT11	35078996	rs68066031	chr2:224880498	C=0.226, T=0.774	0.988654	0.994311	0.1963	0.243893	0.2-0.29	5e-24
rs13412535	Serum levels of protein PPBP	35078996	rs68066031	chr2:224880498	C=0.226, T=0.774	0.988654	0.994311	0.1963	0.310241	0.26-0.36	1e-39
rs13412535	Serum levels of protein PPBP	35078996	rs68066031	chr2:224880498	C=0.226, T=0.774	0.988654	0.994311	0.1963	0.408581	0.36-0.45	1e-68
rs13412535	Serum levels of protein PPBP	35078996	rs68066031	chr2:224880498	C=0.226, T=0.774	0.988654	0.994311	0.1963	0.264799	0.22-0.31	7e-35
rs13412535	Serum levels of protein UXS1	35078996	rs68066031	chr2:224880498	C=0.226, T=0.774	0.988654	0.994311	0.1963	0.248706	0.2-0.29	5e-26
rs13412535	Serum levels of protein WFDC1	35078996	rs68066031	chr2:224880498	C=0.226, T=0.774	0.988654	0.994311	0.1963	0.379709	0.34-0.42	7e-64
rs13412535	Neurexophilin-1 levels	34648354	rs68066031	chr2:224880498	C=0.226, T=0.774	0.988654	0.994311	0.76	0.435	0.4-0.47	1e-154
rs13412535	UDP-glucuronic acid decarboxylase 1 levels	34648354	rs68066031	chr2:224880498	C=0.226, T=0.774	0.988654	0.994311	0.76	0.166	0.13-0.2	5e-25
rs13412535	Fc receptor-like protein 4 levels	34648354	rs68066031	chr2:224880498	C=0.226, T=0.774	0.988654	0.994311	0.76	0.338	0.31-0.37	2e-96
rs13412535	Serine/threonine-protein kinase PAK 6 levels	34648354	rs68066031	chr2:224880498	C=0.226, T=0.774	0.988654	0.994311	0.76	0.286	0.25-0.32	7e-70
rs13412535	Transmembrane protein 87B levels	34648354	rs68066031	chr2:224880498	C=0.226, T=0.774	0.988654	0.994311	0.76	0.213	0.18-0.25	6e-38
rs13412535	Synaptotagmin-11 levels	34648354	rs68066031	chr2:224880498	C=0.226, T=0.774	0.988654	0.994311	0.76	0.142	0.11-0.18	8e-18
rs13412535	UDP-glucuronosyltransferase 2A1 levels	34648354	rs68066031	chr2:224880498	C=0.226, T=0.774	0.988654	0.994311	0.76	0.244	0.21-0.27	1e-56
rs13412535	Thromboxane-A synthase levels	34648354	rs68066031	chr2:224880498	C=0.226, T=0.774	0.988654	0.994311	0.76	0.127	0.096-0.158	9e-15
rs13412535	Platelet-derived growth factor subunit B levels	33067605	rs68066031	chr2:224880498	C=0.226, T=0.774	0.988654	0.994311	0.77	0.229	NA	2e-87
rs13412535	Serum levels of protein PDGFA	35078996	rs68066031	chr2:224880498	C=0.226, T=0.774	0.988654	0.994311	0.1963	0.200353	0.15-0.25	6e-17
rs13412535	Glia-derived nexin levels (SERPINE2.3217.74.2)	29875488	rs68066031	chr2:224880498	C=0.226, T=0.774	0.988654	0.994311	0.258	0.43	0.12	1e-46
rs13412535	Neutrophil-activating peptide 2 levels (PPBP.2790.54.2)	29875488	rs863957	chr2:224900820	C=0.338, T=0.662	0.137356	0.960897	0.639	0.18	0.12	3e-12
rs13412535	Neutrophil-activating peptide 2 levels (PPBP.2790.54.2)	29875488	rs861442	chr2:224902897	A=0.338, G=0.662	0.137356	0.960897	0.641	0.18	0.12	3e-12
rs13412535	Serum levels of protein SERPINE2	35078996	rs1438831	chr2:224906315	C=0.67, T=0.33	0.132272	0.959954	0.3829	0.569406	0.53-0.6	4e-219
rs13412535	Serum levels of protein OLFM3	35078996	rs282257	chr2:224910345	A=0.645, G=0.355	0.148575	0.962759	0.3903	0.357566	0.32-0.39	6e-95
rs13412535	Interleukin-10 levels	27989323	rs282258	chr2:224914800	C=0.575, T=0.425	0.185631	0.927519	NR	0.0992	0.067-0.131	1e-09
rs13412535	Interleukin-12p70 levels	27989323	rs282258	chr2:224914800	C=0.575, T=0.425	0.185631	0.927519	NR	0.073	0.042-0.104	3e-06
rs13412535	Cytokine levels	31679650	rs6722871	chr2:224914936	C=0.355, T=0.645	0.130036	0.90069	NR	NA	NA	4e-18
rs13412535	Cytokine network levels (multivariate analysis)	31679650	rs6722871	chr2:224914936	C=0.355, T=0.645	0.130036	0.90069	NR	NA	NA	1e-59
rs145577605	Interleukin-9 levels	27989323	rs143334272	chr6:27530026	C=0.99, T=0.01	0.908178	1	NR	0.3074	0.18-0.44	4e-06
rs145577605	Interleukin-17 levels	27989323	rs143334272	chr6:27530026	C=0.99, T=0.01	0.908178	1	NR	0.1985	0.11-0.28	7e-06
rs145577605	Fibroblast growth factor basic levels	27989323	rs145577605	chr6:27610011	A=0.011, G=0.989	1	1	NR	0.2081	0.12-0.29	1e-06
rs145577605	Educational attainment (MTAG)	30038396	rs60096640	chr6:27636313	A=0.904, G=0.096	0.1036	1	0.8926	0.0154	0.011-0.02	3e-13
rs145577605	Educational attainment (years of education)	30038396	rs60096640	chr6:27636313	A=0.904, G=0.096	0.1036	1	0.8926	0.0159	0.011-0.02	2e-12
rs145577605	Educational attainment	35361970	rs60096640	chr6:27636313	A=0.904, G=0.096	0.1036	1	0.8937	0.0142795	0.011-0.018	4e-17
rs145577605	Rheumatoid arthritis or type 1 diabetes	37377963	rs9368521	chr6:27645278	C=0.081, T=0.919	0.126249	1	NR	NA	NA	1e-09
rs145577605	Highest math class taken (MTAG)	30038396	rs1555021	chr6:27655994	G=0.079, T=0.921	0.129725	1	0.9154	0.0181	0.012-0.024	9e-10
rs145577605	Interleukin-17 levels	27989323	rs145168562	chr6:27656120	C=0.011, G=0.989	1	1	NR	0.1891	0.11-0.27	9e-06
rs145577605	Educational attainment (years of education)	30038396	rs9357048	chr6:27747042	A=0.922, G=0.078	0.131529	1	0.9218	0.0155	0.01-0.021	4e-09
rs145577605	Fibroblast growth factor basic levels	27989323	rs116237381	chr6:27777349	A=0.009, G=0.991	0.816541	1	NR	0.2069	0.12-0.29	1e-06
rs145577605	Parkinson's disease	28892059	rs17767294	chr6:28054198	A=0.915, G=0.085	0.118266	1	NR	1.107	1.07-1.15	2e-07
rs145577605	Appendicular lean mass	33097823	rs17767294	chr6:28054198	A=0.915, G=0.085	0.118266	1	0.9226	0.0224	0.016-0.029	2e-10
rs145577605	Multi-trait sex score	37277458	rs17767294	chr6:28054198	A=0.915, G=0.085	0.118266	1	NR	NA	NA	4e-10
rs61990749	Obsessive-compulsive disorder	30456828	rs2364841	chr14:78284036	A=0.111, G=0.889	0.338884	0.622342	NR	0.322	0.19-0.45	8e-07
rs61990749	Height	30595370	rs6574405	chr14:78299644	G=0.746, T=0.254	0.100313	0.489016	NR	NA	NA	2e-08
rs61990749	Fibroblast growth factor basic levels	27989323	rs61990749	chr14:78372501	C=0.125, G=0.875	1	1	NR	0.1116	0.067-0.156	1e-06
rs61990749	Interleukin-17 levels	27989323	rs17106604	chr14:78379156	C=0.876, T=0.124	0.990937	1	NR	0.1129	0.069-0.157	6e-07
rs75168112	Fibroblast growth factor basic levels	27989323	rs75168112	chr18:71086067	C=0.178, T=0.822	1	1	NR	0.1001	0.058-0.142	3e-06
rs75168112	Interleukin-4 levels	27989323	rs2849346	chr18:71086147	C=0.554, G=0.446	0.157443	0.949932	NR	0.077	0.045-0.109	3e-06
rs75168112	RBC levels of 14-HDoHE.1	36395887	rs74259207	chr18:71122854	A=0.827, G=0.173	0.357767	0.6085	0.87	0.74	0.47-1.01	5e-08
rs78873483	Height	39134668	rs77244957	chr17:46325577	C=0.141, T=0.859	0.101235	0.39944	NR	0.0263346	0.022-0.031	4e-28
rs78873483	Cystatin C levels	33462484	rs76892999	chr17:46618983	A=0.1, G=0.9	0.40785	0.660669	NR	0.0245	0.017-0.032	2e-10
rs78873483	Fibroblast growth factor basic levels	27989323	rs78873483	chr17:46788673	A=0.094, G=0.906	1	1	NR	0.1287	0.073-0.184	5e-06
rs78873483	Interferon gamma levels	27989323	rs78731865	chr17:46799475	A=0.907, G=0.093	0.988389	1	NR	0.1339	0.079-0.189	2e-06
rs78873483	Interleukin-12p70 levels	27989323	rs78731865	chr17:46799475	A=0.907, G=0.093	0.988389	1	NR	0.1244	0.071-0.178	5e-06
rs78873483	Schizophrenia or bipolar disorder	24280982	rs7219021	chr17:46840541	G=0.246, T=0.754	0.193346	0.77677	NR	NA	NA	1e-07
rs78873483	Body mass index	37280435	rs7219021	chr17:46840541	G=0.246, T=0.754	0.193346	0.77677	NR	0.0151187	0.011-0.019	3e-12
rs78873483	Myocardial infarction	38072966	rs7219021	chr17:46840541	G=0.246, T=0.754	0.193346	0.77677	NR	1.0423	NA	1e-06
rs78873483	Type 2 diabetes	29632382	rs2032844	chr17:46847364	A=0.245, C=0.755	0.194535	0.777064	0.754	1.04	1.02-1.06	1e-07
rs78873483	BMI (standard GWA)	37106081	rs66866087	chr17:46849323	C=0.729, T=0.271	0.171791	0.783299	NR	0.076064	0.049-0.103	4e-08
rs78873483	Body mass index	38538606	rs7214826	chr17:46888574	G=0.759, T=0.241	0.192349	0.76437	NR	0.0151972	0.0098-0.0206	3e-08
rs78873483	High-density lipoprotein levels (MTAG)	36376304	rs6504584	chr17:46941419	G=0.668, T=0.332	0.132654	0.795144	NR	0.015423	0.01-0.0209	3e-08
rs78873483	Drinks per week	36477530	rs200256405	chr17:46957969	A=0.853, T=0.147	0.147517	0.493976	0.177	0.00693	0.0047-0.0092	2e-09
rs78873483	Psycho-cardiometabolic multimorbidity (multivariate analysis)	37390107	rs1962412	chr17:46970259	C=0.72, T=0.28	0.163139	0.780605	NR	0.0196685	0.013-0.027	3e-08
rs78873483	Type 2 diabetes mellitus adjusted for BMI or coronary artery disease (pleiotropy)	38062574	rs1962412	chr17:46970259	C=0.72, T=0.28	0.163139	0.780605	NR	NA	NA	4e-16
rs78873483	Type 2 diabetes mellitus or coronary artery disease (pleiotropy)	38062574	rs1962412	chr17:46970259	C=0.72, T=0.28	0.163139	0.780605	NR	NA	NA	2e-22
rs78873483	Myocardial infarction	38072966	rs999475	chr17:46988044	A=0.266, G=0.734	0.176851	0.784767	NR	1.0422	NA	4e-07
rs78873483	Type 2 diabetes	30054458	rs9894220	chr17:46989154	A=0.608, G=0.392	0.110774	0.826969	0.43374	0.0585	0.043-0.074	2e-13
rs78873483	Type 2 diabetes	27362418	rs1058018	chr17:47000251	C=0.396, T=0.604	0.108645	0.825831	0.57	1.09	1.05-1.11	3e-08
rs78873483	Educational attainment (years of education)	30038396	rs1058018	chr17:47000251	C=0.396, T=0.604	0.108645	0.825831	0.5678	0.0087	0.006-0.0114	9e-10
rs78873483	Brain morphology (MOSTest)	35164939	rs35929648	chr17:47002543	A=0.292, G=0.708	0.140983	0.747161	NR	NA	NA	1e-06
rs78873483	Insomnia	35835914	rs35929648	chr17:47002543	A=0.292, G=0.708	0.140983	0.747161	NR	0.006	0.004-0.008	6e-10
rs78873483	Type 2 diabetes or schizophrenia (pleiotropy)	36329495	rs35929648	chr17:47002543	A=0.292, G=0.708	0.140983	0.747161	NR	NA	NA	2e-09
rs78873483	Lifetime smoking index	31689377	rs9904288	chr17:47031973	C=0.263, T=0.737	0.179979	0.785638	0.708	0.012	0.0081-0.0159	3e-08
rs78873483	Type 2 diabetes or prostate cancer (pleiotropy)	33290408	rs11079847	chr17:47037024	A=0.624, T=0.376	0.105619	0.780791	NR	NA	NA	3e-09
rs78873483	Systolic blood pressure	31928498	rs111970447	chr17:47037598	G=0.273, T=0.727	0.107712	0.623357	0.281154	0.286709	0.18-0.4	2e-07
rs78873483	Blood glucose levels	31928498	rs111970447	chr17:47037598	G=0.273, T=0.727	0.107712	0.623357	0.281154	0.00386984	0.0022-0.0056	7e-06
rs78873483	Waist circumference adjusted for body mass index	31669095	rs3809770	chr17:47047596	A=0.617, G=0.383	0.101895	0.77832	NR	NA	NA	2e-10
rs78873483	Hemoglobin	32888494	rs3809770	chr17:47047596	A=0.617, G=0.383	0.101895	0.77832	0.406362	0.0130395	0.0086-0.0175	7e-09
rs78873483	C-reactive protein levels	31900758	rs11652684	chr17:47068986	G=0.176, T=0.824	0.149316	0.552917	0.801704	0.0145336	0.0097-0.0194	4e-09
rs78873483	Neutrophil count	34594039	rs1916295	chr17:47190299	C=0.854, T=0.146	0.134558	0.46991	NR	0.0208	0.015-0.027	2e-10
rs78873483	White blood cell count	34594039	rs1916295	chr17:47190299	C=0.854, T=0.146	0.134558	0.46991	NR	0.0193	0.013-0.026	3e-09
rs9903590	C-C motif chemokine 16 levels	36168886	rs11650416	chr17:34077428	A=0.826, C=0.174	0.281097	0.740588	0.143441	0.298803	0.23-0.37	5e-16
rs9903590	CCL5/TFPI protein level ratio	38412862	rs4796105	chr17:34085967	A=0.84, C=0.16	0.437191	0.878517	NR	0.235374	0.22-0.25	6e-149
rs9903590	APP/CCL5 protein level ratio	38412862	rs4796105	chr17:34085967	A=0.84, C=0.16	0.437191	0.878517	NR	0.331097	0.31-0.35	4e-292
rs9903590	CCL5/CCN2 protein level ratio	38412862	rs4796105	chr17:34085967	A=0.84, C=0.16	0.437191	0.878517	NR	0.306576	0.29-0.32	2e-249
rs9903590	CCL5/CD40LG protein level ratio	38412862	rs4796105	chr17:34085967	A=0.84, C=0.16	0.437191	0.878517	NR	0.3136	0.3-0.33	2e-262
rs9903590	CCL5/CXCL3 protein level ratio	38412862	rs4796105	chr17:34085967	A=0.84, C=0.16	0.437191	0.878517	NR	0.252831	0.24-0.27	4e-169
rs9903590	CCL5/CXCL5 protein level ratio	38412862	rs4796105	chr17:34085967	A=0.84, C=0.16	0.437191	0.878517	NR	0.27562	0.26-0.29	5e-206
rs9903590	CCL5/DKK1 protein level ratio	38412862	rs4796105	chr17:34085967	A=0.84, C=0.16	0.437191	0.878517	NR	0.326159	0.31-0.34	3e-284
rs9903590	CCL5/RARRES2 protein level ratio	38412862	rs4796105	chr17:34085967	A=0.84, C=0.16	0.437191	0.878517	NR	0.254156	0.24-0.27	1e-173
rs9903590	CCL5/SELP protein level ratio	38412862	rs4796105	chr17:34085967	A=0.84, C=0.16	0.437191	0.878517	NR	0.288015	0.27-0.31	6e-228
rs9903590	CCL5/SERPINE1 protein level ratio	38412862	rs4796105	chr17:34085967	A=0.84, C=0.16	0.437191	0.878517	NR	0.331394	0.31-0.35	3e-302
rs9903590	CCL17/CCL5 protein level ratio	38412862	rs4796105	chr17:34085967	A=0.84, C=0.16	0.437191	0.878517	NR	0.250415	0.23-0.27	4e-168
rs9903590	Ck-beta-8-1 levels	36168886	rs4795090	chr17:34123597	A=0.841, G=0.159	0.516625	0.951464	0.199148	0.236044	0.17-0.3	2e-12
rs9903590	Serum levels of protein CCL5	35078996	rs8080959	chr17:34140454	A=0.16, G=0.84	0.566462	1	0.187	0.376757	0.33-0.42	3e-57
rs9903590	C-C motif chemokine 5 levels	28240269	rs4239252	chr17:34163565	A=0.162, G=0.838	0.558188	1	NR	0.3458	0.24-0.45	8e-11
rs9903590	CCL5/LAMA4 protein level ratio	38412862	rs2306630	chr17:34182341	A=0.111, G=0.889	0.841838	0.988518	NR	0.256334	0.24-0.28	2e-136
rs9903590	Blood protein levels	30072576	rs78655848	chr17:34183956	A=0.158, G=0.842	0.561094	0.98788	0.8175	0.478163	0.42-0.54	2e-54
rs9903590	Serum levels of protein CCL5	35078996	rs78655848	chr17:34183956	A=0.158, G=0.842	0.561094	0.98788	0.1888	0.475557	0.43-0.52	7e-96
rs9903590	Serum levels of protein DLL3	35078996	rs78655848	chr17:34183956	A=0.158, G=0.842	0.561094	0.98788	0.1888	0.305748	0.26-0.35	6e-43
rs9903590	Delta-like protein 3 levels	34648354	rs3817655	chr17:34199641	A=0.841, T=0.159	0.556912	0.987866	0.82	0.307	0.27-0.34	2e-73
rs9903590	Blood protein levels	30072576	rs2107538	chr17:34207780	C=0.839, T=0.161	0.548704	0.987837	0.818906	0.389277	0.33-0.45	5e-35
rs9903590	Dynorphin A (1-17) levels	34648354	rs2107538	chr17:34207780	C=0.839, T=0.161	0.548704	0.987837	0.18	0.354	0.32-0.39	7e-107
rs9903590	C-C motif chemokine 5 levels	36168886	rs2107538	chr17:34207780	C=0.839, T=0.161	0.548704	0.987837	0.19063	0.291258	0.22-0.36	2e-17
rs9903590	C-C motif chemokine 5 levels	34648354	rs7211393	chr17:34212128	C=0.839, T=0.161	0.548704	0.987837	0.18	0.275	0.24-0.31	2e-67
rs9903590	C-C motif chemokine 5 levels	34814699	rs7215845	chr17:34221702	G=0.841, T=0.159	0.556912	0.987866	NR	0.19	0.13-0.25	5e-12
rs9903590	RANTES plasma levels	35264221	rs4796128	chr17:34226272	A=0.159, G=0.841	0.556912	0.987866	NR	0.16	0.1-0.22/	7e-06
rs9903590	AFP levels	36329257	rs16971670	chr17:34243552	A=0.904, T=0.096	0.988707	1	NR	0.133166	NA	4e-40
rs9903590	alpha-Fetoprotein levels	38116116	rs4796133	chr17:34247509	A=0.855, G=0.145	0.605757	0.976127	NR	NA	NA	7e-35
rs9903590	Height	36224396	rs2251660	chr17:34252537	A=0.855, C=0.145	0.605757	0.976127	0.1738	0.0111	0.0095-0.0127	1e-40
rs9903590	Height	36224396	rs2526327	chr17:34256906	A=0.145, G=0.855	0.605757	0.976127	0.2124	0.0195	0.014-0.025	1e-13
rs9903590	Fibroblast growth factor basic levels	27989323	rs9907295	chr17:34257313	C=0.904, T=0.096	0.96625	0.988578	NR	0.1319	0.079-0.185	8e-07
rs9903590	Ischemic stroke in hypertension	33632238	rs113018692	chr17:34274870	C=0.09, T=0.91	0.65286	0.841724	0.142	1.51	1.263-1.806	6e-06
rs115256310	Fibroblast growth factor basic levels	27989323	rs16873997	chr5:71308330	C=0.982, G=0.018	0.537063	0.77327	NR	0.4922	0.29-0.7	3e-06
rs115256310	Granulocyte-colony stimulating factor levels	27989323	rs115256310	chr5:71399691	A=0.98, G=0.02	1	1	NR	0.6821	0.42-0.95	7e-07
rs117261691	Color vision defects (Tritan)	37359372	rs74435511	chr19:28772363	A=0.03, T=0.97	0.739021	0.93093	0.976	0.155281	0.089-0.221	6e-06
rs117261691	Granulocyte-colony stimulating factor levels	27989323	rs117261691	chr19:28821194	C=0.965, T=0.035	1	1	NR	0.1297	0.073-0.186	7e-06
rs117261691	Facial morphology (factor 12, vertical position of sublabial sulcus relative to central midface)	28441456	rs4267450	chr19:28827606	A=0.178, G=0.822	0.166533	1	0.1767	0.1839	0.11-0.26	5e-06
rs11903143	Educational attainment (MTAG)	30038396	rs12996631	chr2:29572299	A=0.581, G=0.419	0.159349	0.797508	0.6054	0.0086	0.0061-0.0111	2e-10
rs11903143	Educational attainment	35361970	rs12996631	chr2:29572299	A=0.581, G=0.419	0.159349	0.797508	0.6043	0.00598624	0.0039-0.0081	2e-08
rs11903143	Adiponectin levels (BMI-adjusted)	26299439	rs13029602	chr2:29574875	C=0.418, T=0.582	0.162199	0.806253	NR	NA	NA	7e-06
rs11903143	Educational attainment (years of education)	30038396	rs13029602	chr2:29574875	C=0.418, T=0.582	0.162199	0.806253	0.6059	0.0092	0.0065-0.0119	1e-10
rs11903143	Complement factor H-related protein 5 levels	34260948	rs13429710	chr2:29589350	G=0.954, T=0.046	0.1382	1	NR	0.31841	0.18-0.45	6e-06
rs11903143	Granulocyte-colony stimulating factor levels	27989323	rs11903143	chr2:29592460	A=0.743, G=0.257	1	1	NR	0.087	0.053-0.121	6e-07
rs11903143	Gestational age at birth (child effect)	31194736	rs7608573	chr2:29604977	G=0.702, T=0.298	0.147332	1	NR	1.78	NA	4e-06
rs11903143	Number of decayed, missing and filled tooth surfaces or use of dentures	31235808	rs80270335	chr2:29616655	C=0.904, T=0.096	0.228244	0.861163	0.09	0.027	0.018-0.036	2e-09
rs11903143	Dentures	31235808	rs80270335	chr2:29616655	C=0.904, T=0.096	0.228244	0.861163	0.09	0.051	0.033-0.069	6e-08
rs11903143	Uridine levels in elite athletes	31882771	rs6740703	chr2:29624193	A=0.936, G=0.064	0.12876	0.810617	NR	0.507717	0.29-0.73	9e-06
rs145756094	Granulocyte-colony stimulating factor levels	27989323	rs145756094	chr9:29106805	C=0.989, G=0.011	1	1	NR	0.7408	0.45-1.03	6e-07
rs2671444	California verbal learning test score	31596458	rs73389189	chr12:101538053	G=0.774, T=0.226	0.13296	0.89132	NR	2.22691	1.29-3.16	5e-06
rs2671444	Waist-hip index	34021172	rs7296340	chr12:101602103	A=0.267, G=0.733	0.104039	0.704486	NR	0.0172944	0.011-0.023	4e-08
rs2671444	A body shape index	34021172	rs7296340	chr12:101602103	A=0.267, G=0.733	0.104039	0.704486	NR	0.0180224	0.012-0.024	1e-08
rs586313	Granulocyte-colony stimulating factor levels	27989323	rs586313	chr11:133874712	C=0.771, T=0.229	1	1	NR	0.0845	0.048-0.121	7e-06
rs586313	Schizophrenia	28991256	rs619091	chr11:133884137	A=0.368, T=0.632	0.50249	0.993123	NR	1.05597	1.04-1.07	6e-09
rs586313	Schizophrenia	35396580	rs619091	chr11:133884137	A=0.368, T=0.632	0.50249	0.993123	0.424	0.95562	0.94-0.97	2e-09
rs74148555	Granulocyte-colony stimulating factor levels	27989323	rs74148555	chr10:92079842	C=0.947, T=0.053	1	1	NR	0.3715	0.22-0.52	2e-06
rs74148555	Interferon gamma levels	27989323	rs74148555	chr10:92079842	C=0.947, T=0.053	1	1	NR	0.3732	0.22-0.52	3e-06
rs74148555	F_Bacteroidaceae abundance	33462482	rs11186158	chr10:92158748	A=0.949, G=0.051	0.186874	0.441146	NR	0.235035	0.13-0.34	6e-06
rs74148555	G_Bacteroides abundance	33462482	rs11186158	chr10:92158748	A=0.949, G=0.051	0.186874	0.441146	NR	0.235035	0.13-0.34	6e-06
rs76287671	Heel bone mineral density	30595370	rs7248167	chr19:43960114	A=0.779, C=0.221	0.399553	0.692575	NR	NA	NA	5e-08
rs76287671	Calcium levels	33887147	rs7248167	chr19:43960114	A=0.779, C=0.221	0.399553	0.692575	0.217	0.001568	0.001-0.0021/	8e-09
rs76287671	Granulocyte-colony stimulating factor levels	27989323	rs201638011	chr19:43969083	C=0.18, T=0.82	0.428937	0.679083	NR	0.0922	0.054-0.13	2e-06
rs76287671	Low density lipoprotein cholesterol levels	32154731	rs3213282	chr19:44072880	C=0.558, G=0.442	0.127352	0.65443	NR	0.0166	0.012-0.021	3e-11
rs76287671	OTU97_4 (Alistipes) prevalence	33462482	rs184239	chr19:44084155	A=0.789, G=0.211	0.461583	0.722843	NR	0.174763	0.098-0.251	8e-06
rs76287671	Appendicular lean mass	33097823	rs304724	chr19:44099763	C=0.457, T=0.543	0.27997	1	0.5322	0.0122	0.0085-0.0159	1e-10
rs76287671	Granulocyte-colony stimulating factor levels	27989323	rs76287671	chr19:44122296	C=0.809, T=0.191	1	1	NR	0.0938	0.057-0.131	7e-07
rs76287671	Seropositivity for bacteroides fragilis YCH46 peptide (agilent_43878)	37164013	rs433226	chr19:44126738	A=0.532, G=0.468	0.207656	1	NR	5.75	NA	9e-09
rs76287671	Macrophage inflammatory protein 1b levels	27989323	rs7251275	chr19:44140605	C=0.726, T=0.274	0.545868	0.935402	NR	0.0752	0.042-0.108	8e-06
rs76287671	General cognitive ability	29844566	rs7251275	chr19:44140605	C=0.726, T=0.274	0.545868	0.935402	NR	4.49	-	7e-06
rs76287671	Neutrophil percentage of granulocytes	27863252	rs4760	chr19:44153100	A=0.851, G=0.149	0.367565	0.703391	0.157	0.0297999	0.02-0.039	1e-09
rs76287671	Neutrophil count	27863252	rs4760	chr19:44153100	A=0.851, G=0.149	0.367565	0.703391	0.1569	0.0861491	0.077-0.096	1e-68
rs76287671	Sum basophil neutrophil counts	27863252	rs4760	chr19:44153100	A=0.851, G=0.149	0.367565	0.703391	0.157	0.0859248	0.076-0.096	5e-68
rs76287671	Myeloid white cell count	27863252	rs4760	chr19:44153100	A=0.851, G=0.149	0.367565	0.703391	0.157	0.0830987	0.073-0.093	2e-63
rs76287671	Granulocyte count	27863252	rs4760	chr19:44153100	A=0.851, G=0.149	0.367565	0.703391	0.157	0.0851294	0.075-0.095	1e-66
rs76287671	TRAIL levels	27989323	rs4760	chr19:44153100	A=0.851, G=0.149	0.367565	0.703391	NR	0.0984	0.057-0.14	6e-06
rs76287671	Monocyte percentage of white cells	27863252	rs4760	chr19:44153100	A=0.851, G=0.149	0.367565	0.703391	0.1569	0.0525952	0.043-0.062	6e-27
rs76287671	White blood cell count	27863252	rs4760	chr19:44153100	A=0.851, G=0.149	0.367565	0.703391	0.1569	0.0798046	0.07-0.089	5e-59
rs76287671	Neutrophil percentage of white cells	27863252	rs4760	chr19:44153100	A=0.851, G=0.149	0.367565	0.703391	0.157	0.0591609	0.05-0.069	2e-33
rs76287671	Lymphocyte percentage of white cells	27863252	rs4760	chr19:44153100	A=0.851, G=0.149	0.367565	0.703391	0.1569	0.0480769	0.038-0.058	9e-23
rs76287671	Granulocyte percentage of myeloid white cells	27863252	rs4760	chr19:44153100	A=0.851, G=0.149	0.367565	0.703391	0.157	0.0629713	0.053-0.073	1e-37
rs76287671	Sum neutrophil eosinophil counts	27863252	rs4760	chr19:44153100	A=0.851, G=0.149	0.367565	0.703391	0.1569	0.0851887	0.076-0.095	5e-67
rs76287671	HDL cholesterol levels	32203549	rs4760	chr19:44153100	A=0.851, G=0.149	0.367565	0.703391	0.844628	0.0191065	0.014-0.024	4e-13
rs76287671	Red cell distribution width	30595370	rs4760	chr19:44153100	A=0.851, G=0.149	0.367565	0.703391	NR	NA	NA	3e-11
rs76287671	White blood cell count	30595370	rs4760	chr19:44153100	A=0.851, G=0.149	0.367565	0.703391	NR	NA	NA	7e-107
rs76287671	Blood protein levels	27532455	rs4760	chr19:44153100	A=0.851, G=0.149	0.367565	0.703391	NR	0.7659	NA	4e-61
rs76287671	Basophil count	32888493	rs4760	chr19:44153100	A=0.851, G=0.149	0.367565	0.703391	0.155588	0.019462	0.014-0.025	6e-12
rs76287671	Basophil count	32888493	rs4760	chr19:44153100	A=0.851, G=0.149	0.367565	0.703391	0.151121	NA	NA	1e-10
rs76287671	Basophil count	32888494	rs4760	chr19:44153100	A=0.851, G=0.149	0.367565	0.703391	0.155817	0.0206763	0.015-0.027	1e-11
rs76287671	Eosinophil percentage of white cells	32888494	rs4760	chr19:44153100	A=0.851, G=0.149	0.367565	0.703391	0.15572	0.0200016	0.014-0.026	5e-11
rs76287671	Lymphocyte percentage of white cells	32888494	rs4760	chr19:44153100	A=0.851, G=0.149	0.367565	0.703391	0.155731	0.0386061	0.033-0.045	6e-37
rs76287671	Lymphocyte count	32888494	rs4760	chr19:44153100	A=0.851, G=0.149	0.367565	0.703391	0.155723	0.0248236	0.019-0.031	3e-16
rs76287671	Neutrophil count	32888493	rs4760	chr19:44153100	A=0.851, G=0.149	0.367565	0.703391	0.153372	0.075213	0.07-0.08	1e-171
rs76287671	Neutrophil count	32888493	rs4760	chr19:44153100	A=0.851, G=0.149	0.367565	0.703391	0.148643	NA	NA	3e-169
rs76287671	White blood cell count	32888493	rs4760	chr19:44153100	A=0.851, G=0.149	0.367565	0.703391	0.147921	NA	NA	2e-158
rs76287671	White blood cell count	32888493	rs4760	chr19:44153100	A=0.851, G=0.149	0.367565	0.703391	0.152719	0.070234	0.065-0.075	2e-161
rs76287671	Monocyte percentage of white cells	32888494	rs4760	chr19:44153100	A=0.851, G=0.149	0.367565	0.703391	0.155797	0.0441884	0.038-0.05	2e-47
rs76287671	White blood cell count	32888494	rs4760	chr19:44153100	A=0.851, G=0.149	0.367565	0.703391	0.155738	0.0713097	0.065-0.077	2e-121
rs76287671	Neutrophil percentage of white cells	32888494	rs4760	chr19:44153100	A=0.851, G=0.149	0.367565	0.703391	0.155723	0.0491695	0.043-0.055	1e-58
rs76287671	Plateletcrit	32888494	rs4760	chr19:44153100	A=0.851, G=0.149	0.367565	0.703391	0.155777	0.0257341	0.02-0.032	1e-16
rs76287671	Neutrophil count	32888494	rs4760	chr19:44153100	A=0.851, G=0.149	0.367565	0.703391	0.155715	0.0755496	0.07-0.082	9e-136
rs76287671	TRAIL R3 plasma levels	35264221	rs4760	chr19:44153100	A=0.851, G=0.149	0.367565	0.703391	NR	0.32	0.24-0.4/	2e-13
rs76287671	TNF-related apoptosis-inducing ligand levels	37563310	rs4760	chr19:44153100	A=0.851, G=0.149	0.367565	0.703391	0.84	0.355	0.32-0.39	1e-105
rs76287671	Triglyceride to HDL cholesterol ratio	38200128	rs4760	chr19:44153100	A=0.851, G=0.149	0.367565	0.703391	0.1557	0.0256	0.019-0.032	3e-09
rs76287671	Triglyceride to HDL cholesterol ratio	38200128	rs4760	chr19:44153100	A=0.851, G=0.149	0.367565	0.703391	0.156	0.0282	0.019-0.038	7e-08
rs76287671	Soluble urokinase plasminogen activator receptor levels	36194491	rs4760	chr19:44153100	A=0.851, G=0.149	0.367565	0.703391	0.1	0.11	0.071-0.149	8e-09
rs76287671	Soluble urokinase plasminogen activator receptor levels	36194491	rs4760	chr19:44153100	A=0.851, G=0.149	0.367565	0.703391	0.1	0.08	0.041-0.119	6e-06
rs76287671	Endoglin levels	34648354	rs4760	chr19:44153100	A=0.851, G=0.149	0.367565	0.703391	0.85	0.214	0.18-0.25	3e-33
rs76287671	Mitochondrial DNA copy number (raw)	37587338	rs4760	chr19:44153100	A=0.851, G=0.149	0.367565	0.703391	0.84784	0.03251	0.023-0.042	2e-11
rs76287671	TNF-related apoptosis-inducing ligand levels	33067605	rs4760	chr19:44153100	A=0.851, G=0.149	0.367565	0.703391	0.84	0.345	NA	2e-125
rs76287671	Height	36224396	rs4760	chr19:44153100	A=0.851, G=0.149	0.367565	0.703391	0.1353	0.0142	0.012-0.016	3e-47
rs76287671	EFNA4/TNFRSF10B protein level ratio	38412862	rs4760	chr19:44153100	A=0.851, G=0.149	0.367565	0.703391	NR	0.118295	0.1-0.14	7e-38
rs76287671	CD300E/TNFRSF1B protein level ratio	38412862	rs4760	chr19:44153100	A=0.851, G=0.149	0.367565	0.703391	NR	0.156358	0.14-0.17	3e-65
rs76287671	ENG/NOTCH1 protein level ratio	38412862	rs4760	chr19:44153100	A=0.851, G=0.149	0.367565	0.703391	NR	0.253051	0.24-0.27	3e-172
rs76287671	ENG/TNFRSF10C protein level ratio	38412862	rs4760	chr19:44153100	A=0.851, G=0.149	0.367565	0.703391	NR	1.22481	1.21-1.24	0
rs76287671	ENG/TNFSF10 protein level ratio	38412862	rs4760	chr19:44153100	A=0.851, G=0.149	0.367565	0.703391	NR	0.567172	0.55-0.58	0
rs76287671	CA4/FOLR2 protein level ratio	38412862	rs4760	chr19:44153100	A=0.851, G=0.149	0.367565	0.703391	NR	0.26058	0.24-0.28	7e-189
rs76287671	CEACAM8/PGLYRP1 protein level ratio	38412862	rs4760	chr19:44153100	A=0.851, G=0.149	0.367565	0.703391	NR	0.159727	0.14-0.18	9e-64
rs76287671	CEACAM8/VNN2 protein level ratio	38412862	rs4760	chr19:44153100	A=0.851, G=0.149	0.367565	0.703391	NR	0.268779	0.25-0.29	1e-182
rs76287671	Neutrophil count	34469753	rs4760	chr19:44153100	A=0.851, G=0.149	0.367565	0.703391	0.844	NA	NA	4e-54
rs76287671	Basophil count	34469753	rs4760	chr19:44153100	A=0.851, G=0.149	0.367565	0.703391	0.844	NA	NA	5e-21
rs76287671	Neutrophil-to-lymphocyte ratio	34469753	rs4760	chr19:44153100	A=0.851, G=0.149	0.367565	0.703391	0.844	NA	NA	4e-12
rs76287671	TNFRSF10C protein levels	38565889	rs4760	chr19:44153100	A=0.851, G=0.149	0.367565	0.703391	NR	1.152	1.03-1.28	5e-56
rs76287671	TNFSF10 protein levels	38565889	rs4760	chr19:44153100	A=0.851, G=0.149	0.367565	0.703391	NR	0.4305	0.29-0.57	4e-09
rs76287671	HDL cholesterol	34594039	rs4760	chr19:44153100	A=0.851, G=0.149	0.367565	0.703391	NR	0.0197	0.014-0.026	3e-10
rs76287671	Neutrophils and lymphocytes in blood (confirmatory factor analysis Factor 35)	38965376	rs4760	chr19:44153100	A=0.851, G=0.149	0.367565	0.703391	NR	NA	NA	7e-32
rs76287671	Neutrophil count	34594039	rs4760	chr19:44153100	A=0.851, G=0.149	0.367565	0.703391	NR	0.0654	0.059-0.072	2e-89
rs76287671	White blood cell count	34594039	rs4760	chr19:44153100	A=0.851, G=0.149	0.367565	0.703391	NR	0.0587	0.052-0.065	6e-72
rs76287671	Tumor necrosis factor receptor superfamily member 10C levels	36349687	rs4760	chr19:44153100	A=0.851, G=0.149	0.367565	0.703391	NR	1.1224	1.06-1.19	1e-266
rs76287671	High density lipoprotein cholesterol levels	34887591	rs4760	chr19:44153100	A=0.851, G=0.149	0.367565	0.703391	NR	NA	NA	2e-13
rs76287671	High density lipoprotein cholesterol levels	34887591	rs4760	chr19:44153100	A=0.851, G=0.149	0.367565	0.703391	0.148557	0.0165489	0.013-0.02	7e-11
rs76287671	Neutrophil side fluorescence	37596262	rs4760	chr19:44153100	A=0.851, G=0.149	0.367565	0.703391	0.1591	0.0771876	0.058-0.096	2e-15
rs76287671	Neutrophil forward scatter	37596262	rs4760	chr19:44153100	A=0.851, G=0.149	0.367565	0.703391	0.159	0.0748603	0.056-0.094	2e-14
rs76287671	Immature granulocyte count	37596262	rs4760	chr19:44153100	A=0.851, G=0.149	0.367565	0.703391	0.1588	0.0651695	0.046-0.085	7e-11
rs76287671	Abdominal aortic aneurysm	37845353	rs4760	chr19:44153100	A=0.851, G=0.149	0.367565	0.703391	NR	0.0956	0.074-0.118	1e-17
rs77318030	Granulocyte-colony stimulating factor levels	27989323	rs77318030	chr19:55055897	C=0.052, T=0.948	1	1	NR	0.2045	0.12-0.29	2e-06
rs77318030	Tumor necrosis factor alpha levels	27989323	rs7256693	chr19:55064515	C=0.111, T=0.889	0.398239	0.95672	NR	0.1808	0.1-0.26	5e-06
rs77318030	Leukocyte immunoglobulin-like receptor subfamily B member 1 levels	36168886	rs4806519	chr19:55097399	A=0.064, G=0.936	0.706465	0.938388	0.0710392	0.560872	0.46-0.66	2e-29
rs77318030	Leukocyte immunoglobulin-like receptor subfamily B member 1 levels	34648354	rs12610058	chr19:55129085	C=0.756, G=0.244	0.136624	0.898312	0.73	0.262	0.23-0.29	6e-69
rs77318030	Alcohol withdrawal factor score	37031923	rs1061680	chr19:55143452	C=0.247, T=0.753	0.134319	0.897909	0.37	0.08	NA	2e-06
rs1113500	Heel bone mineral density	30595370	rs1777451	chr1:108578182	A=0.601, G=0.399	0.643348	0.852493	NR	NA	NA	1e-07
rs1113500	Post bronchodilator FEV1	26634245	rs12409794	chr1:108584103	A=0.095, G=0.905	0.162406	0.950414	0.09	0.09	NA	7e-08
rs1113500	Post bronchodilator FEV1/FVC ratio	26634245	rs12409794	chr1:108584103	A=0.095, G=0.905	0.162406	0.950414	0.089	0.016	NA	4e-06
rs1113500	Post bronchodilator FEV1	26634245	rs4423038	chr1:108587458	A=0.095, G=0.905	0.162406	0.950414	0.914	0.079	NA	2e-06
rs1113500	Growth-regulated protein alpha levels	27989323	rs1113500	chr1:108595442	G=0.37, T=0.63	1	1	NR	0.1174	0.07-0.165	2e-06
rs1113500	Post bronchodilator FEV1	26634245	rs12121801	chr1:108601282	G=0.103, T=0.897	0.196505	1	0.905	0.073	NA	5e-06
rs1113500	Body mass index	36581621	rs1781065	chr1:108616138	A=0.651, G=0.349	0.3096	0.992295	NR	0.009	0.0059-0.0121	1e-08
rs1113500	Crohn's disease	37156999	rs17572009	chr1:108655022	A=0.779, C=0.221	0.142747	0.926911	NR	0.0727	0.045-0.101	3e-07
rs1113500	Inflammatory bowel disease	37156999	rs17572009	chr1:108655022	A=0.779, C=0.221	0.142747	0.926911	NR	0.0637	0.044-0.084	6e-10
rs1113500	Nicotine dependence symptom count	25555482	rs12409643	chr1:108657381	A=0.842, T=0.158	0.276796	0.930143	NR	NA	NA	2e-06
rs1113500	Myeloid white cell count	27863252	rs12118280	chr1:108738780	C=0.245, T=0.755	0.211672	0.619438	0.234	0.0267077	0.018-0.035	4e-10
rs114991247	Rheumatoid arthritis or irritable bowel disease	37377963	rs3830076	chr6:32096244	C=0.931, T=0.069	0.132083	0.391604	NR	NA	NA	3e-09
rs114991247	Fasting insulin	39280063	rs1035798	chr6:32151222	A=0.249, G=0.751	0.103293	0.733862	0.245821	NA	NA	2e-06
rs114991247	Lung function (FEV1/FVC)	33766948	rs1800624	chr6:32152387	A=0.75, T=0.25	0.102647	0.73351	0.87	0.039	NA	3e-09
rs114991247	Hypothyroidism or rheumatoid arthritis (pleiotropy)	38368726	rs17576984	chr6:32212985	C=0.906, T=0.094	0.142871	0.484669	NR	NA	NA	1e-75
rs114991247	Neonatal circulating Complement Component 4 (C4) protein concentration	38116117	rs3130321	chr6:32223418	C=0.777, T=0.223	0.108443	0.699829	NR	0.31	0.29-0.33	1e-300
rs114991247	Hip circumference adjusted for BMI	34021172	rs112845108	chr6:32226352	C=0.778, T=0.222	0.102612	0.678799	NR	0.0203101	0.013-0.027	3e-08
rs114991247	Autoimmune hepatitis	34594039	rs56036302	chr6:32272156	A=0.961, T=0.039	0.474315	0.863663	0.200204	1.24314	0.82-1.66	7e-09
rs114991247	Sj枚gren's syndrome	34594039	rs56036302	chr6:32272156	A=0.961, T=0.039	0.474315	0.863663	0.20059	0.667589	0.46-0.88	6e-10
rs114991247	A body shape index	34021172	rs6457536	chr6:32273765	A=0.77, G=0.23	0.10341	0.697118	NR	0.0222803	0.016-0.029	5e-11
rs114991247	Response to hepatitis B vaccine	29534301	rs9268202	chr6:32279340	C=0.777, T=0.223	0.108443	0.699829	NR	0.168	NA	8e-08
rs114991247	Waist-to-hip ratio adjusted for BMI	34021172	rs6934429	chr6:32279622	G=0.77, T=0.23	0.10341	0.697118	NR	0.0248579	0.018-0.031	9e-14
rs114991247	Waist-hip index	34021172	rs6934429	chr6:32279622	G=0.77, T=0.23	0.10341	0.697118	NR	0.0239747	0.017-0.031	7e-13
rs114991247	Seropositivity for enterobacteria phage phi1 peptide (twist_87290)	37164013	rs538473	chr6:32285879	A=0.146, G=0.854	0.217339	0.765774	NR	5.981	NA	2e-09
rs114991247	Seropositivity for enterobacteria phage phi1 peptide (twist_60834)	37164013	rs538473	chr6:32285879	A=0.146, G=0.854	0.217339	0.765774	NR	5.513	NA	4e-08
rs114991247	Hearing loss	35661827	rs145147529	chr6:32289759	C=0.985, T=0.015	0.206009	0.929105	NR	1.148	1.094-1.204	2e-08
rs114991247	Hypothyroidism or rheumatoid arthritis (pleiotropy)	38368726	rs17605238	chr6:32299908	C=0.189, G=0.811	0.163175	0.773979	NR	NA	NA	2e-19
rs114991247	Atopic dermatitis	23042114	rs9469099	chr6:32308908	A=0.042, G=0.958	0.524011	0.873402	0.909	1.61	1.44-1.80	5e-19
rs114991247	Arthritis (juvenile idiopathic)	18576341	rs2395148	chr6:32321554	G=0.958, T=0.042	0.524011	0.873402	NR	5.37	3.02-9.56	2e-10
rs114991247	Seropositivity for staphylococcus aureus subsp. aureus MRSA252 peptide (agilent_142700)	37164013	rs3117110	chr6:32340176	C=0.796, T=0.204	0.131299	0.727882	NR	5.459	NA	5e-08
rs114991247	Seropositivity for staphylococcus aureus subsp. aureus MRSA252 peptide (agilent_15630)	37164013	rs3117110	chr6:32340176	C=0.796, T=0.204	0.131299	0.727882	NR	8.329	NA	8e-17
rs114991247	A body shape index	34021172	rs3129944	chr6:32340872	C=0.792, G=0.208	0.127662	0.726516	NR	0.0217534	0.015-0.029	4e-10
rs114991247	General cognitive ability	29844566	rs3129945	chr6:32342537	A=0.206, G=0.794	0.129463	0.727201	NR	4.704	-	3e-06
rs114991247	Seropositivity for staphylococcus aureus subsp. aureus MRSA252 peptide (agilent_188441)	37164013	rs76775942	chr6:32349685	A=0.915, G=0.085	0.376438	0.744855	NR	5.697	NA	1e-08
rs114991247	Hypothyroidism or rheumatoid arthritis (pleiotropy)	38368726	rs17208587	chr6:32355511	C=0.085, T=0.915	0.376438	0.744855	NR	NA	NA	2e-94
rs114991247	Bipolar disorder and schizophrenia	22688191	rs3117099	chr6:32358270	A=0.197, G=0.803	0.138018	0.730239	NR	1.25	NA	3e-06
rs114991247	Seropositivity for streptococcus pneumoniae peptide (agilent_236127)	37164013	rs3117099	chr6:32358270	A=0.197, G=0.803	0.138018	0.730239	NR	7.3	NA	3e-13
rs114991247	Response to hepatitis B vaccine	29534301	rs4248166	chr6:32366421	C=0.211, T=0.789	0.147814	0.788833	NR	0.124	NA	1e-12
rs114991247	Epstein Barr virus nuclear antigen 1 IgG levels	26819262	rs4248166	chr6:32366421	C=0.211, T=0.789	0.147814	0.788833	NR	0.16	NA	1e-09
rs114991247	Epstein Barr virus nuclear antigen 1 IgG levels	26819262	rs4248166	chr6:32366421	C=0.211, T=0.789	0.147814	0.788833	NR	0.16	NA	9e-11
rs114991247	Rheumatoid arthritis or irritable bowel disease	37377963	rs2294882	chr6:32367515	C=0.218, T=0.782	0.173379	0.872173	NR	NA	NA	7e-15
rs114991247	Height	36224396	rs28362680	chr6:32370816	A=0.1, G=0.9	0.448988	0.88884	0.1081	0.0068	0.0046-0.009	2e-10
rs114991247	Blood protein levels in cardiovascular risk	28369058	rs10947260	chr6:32373185	C=0.097, T=0.903	0.46465	0.889207	0.1	0.25	NA	6e-09
rs114991247	Crohn's disease	23850713	rs10947261	chr6:32373232	G=0.9, T=0.1	0.448988	0.88884	0.294	1.36	1.25-1.49	3e-12
rs114991247	Knee osteoarthritis	20305777	rs10947262	chr6:32373312	C=0.9, T=0.1	0.448988	0.88884	0.42	1.31	1.20-1.44	5e-09
rs114991247	HIV-1 control	20041166	rs3763313	chr6:32376471	A=0.754, C=0.246	0.125104	0.801186	NR	NA	NA	2e-06
rs114991247	Mouth ulcers	30837455	rs3763313	chr6:32376471	A=0.754, C=0.246	0.125104	0.801186	0.178853	1.05918	1.05-1.08	1e-26
rs114991247	Familial combined hyperlipidemia defined by Dutch criteria	34906840	rs3763313	chr6:32376471	A=0.754, C=0.246	0.125104	0.801186	0.807869	0.0859898	0.059-0.113	7e-10
rs114991247	Familial combined hyperlipidemia defined by Consensus criteria	34906840	rs3763313	chr6:32376471	A=0.754, C=0.246	0.125104	0.801186	0.807869	0.0627832	0.044-0.082	8e-11
rs114991247	Effector Memory CD4+ T cell %CD4+ T cell	32929287	rs4959028	chr6:32383138	A=0.917, G=0.083	0.530208	0.872704	0.22877	0.2111	0.15-0.28	3e-10
rs114991247	Medication use for hyperlipidemia (number of purchases)	36653479	rs4496841	chr6:32389997	C=0.286, T=0.714	0.104561	0.813185	NR	0.016413	0.014-0.019	2e-30
rs114991247	Body mass index	37280435	rs4496841	chr6:32389997	C=0.286, T=0.714	0.104561	0.813185	NR	0.011828	0.0077-0.016	5e-08
rs114991247	Hearing loss	35661827	rs114926982	chr6:32390197	A=0.951, G=0.049	0.77262	0.978297	NR	1.159	1.124-1.194	8e-22
rs114991247	Tuberculosis	28928442	rs3135359	chr6:32390578	C=0.73, T=0.27	0.114315	0.817257	0.71	1.21	1.18-1.24	9e-21
rs114991247	Seropositivity for human gammaherpesvirus 4 (Epstein-Barr virus) peptide (twist_38776)	37164013	rs3135359	chr6:32390578	C=0.73, T=0.27	0.114315	0.817257	NR	6.952	NA	4e-12
rs114991247	Lymphocyte side fluorescence distribution width	37596262	rs2157333	chr6:32392591	C=0.309, T=0.691	0.109606	0.879376	0.3265	0.0452456	0.03-0.06	2e-09
rs114991247	Seropositivity for streptococcus pyogenes peptide (agilent_235068)	37164013	rs732162	chr6:32394913	A=0.309, G=0.691	0.109606	0.879376	NR	7.962	NA	2e-15
rs114991247	Rheumatoid arthritis or irritable bowel disease	37377963	rs9501626	chr6:32400344	A=0.137, C=0.863	0.272283	0.826152	NR	NA	NA	1e-17
rs114991247	Hepatitis B	28928442	rs9268652	chr6:32409056	A=0.263, G=0.737	0.1467	0.909492	0.74	1.32	1.25-1.38	3e-09
rs114991247	Matrix metalloproteinase-10 levels	33067605	rs3129886	chr6:32410576	C=0.733, T=0.267	0.143583	0.909	0.25	0.0572	NA	6e-07
rs114991247	Non-obstructive azoospermia	22541561	rs7192	chr6:32411646	G=0.633, T=0.367	0.10949	1	0.26	1.29	NA	3e-06
rs114991247	Immunoglobulin A vasculitis	33591409	rs7192	chr6:32411646	G=0.633, T=0.367	0.10949	1	0.49	0.15	0.11-0.22	3e-09
rs114991247	Sarcoidosis	37399103	rs3129888	chr6:32411726	A=0.791, G=0.209	0.201606	0.915745	NR	1.47	1.28-1.68	3e-08
rs114991247	Seropositivity for staphylococcus aureus subsp. aureus MRSA252 peptide (agilent_174905)	37164013	rs3129888	chr6:32411726	A=0.791, G=0.209	0.201606	0.915745	NR	5.513	NA	4e-08
rs114991247	Ulcerative colitis	28008999	rs2239802	chr6:32411846	C=0.22, G=0.78	0.188437	0.914565	NR	1.77153	1.43-2.19	2e-07
rs114991247	Hip circumference adjusted for BMI	34021172	rs3135390	chr6:32412395	A=0.791, C=0.209	0.201606	0.915745	NR	0.0224213	0.015-0.03	6e-09
rs114991247	Waist-to-hip ratio adjusted for BMI (joint analysis for main effect and physical activity interaction)	28448500	rs7194	chr6:32412480	A=0.633, G=0.367	0.10949	1	0.5927	NA	NA	1e-07
rs114991247	Waist-to-hip ratio adjusted for body mass index	28448500	rs7194	chr6:32412480	A=0.633, G=0.367	0.10949	1	0.5927	0.0221	0.015-0.03	6e-09
rs114991247	Waist-to-hip ratio adjusted for BMI in active individuals	28448500	rs7194	chr6:32412480	A=0.633, G=0.367	0.10949	1	0.5927	0.0247	0.016-0.034	5e-08
rs114991247	Immunoglobulin A vasculitis	33591409	rs7195	chr6:32412539	A=0.367, G=0.633	0.10949	1	0.49	0.15	0.11-0.22	3e-09
rs114991247	Immunoglobulin A vasculitis	33591409	rs2213586	chr6:32413094	A=0.367, G=0.633	0.10949	1	0.49	0.15	0.11-0.22	3e-09
rs114991247	Immunoglobulin A vasculitis	33591409	rs2213585	chr6:32413150	A=0.633, G=0.367	0.10949	1	0.48	0.15	0.11-0.22	3e-09
rs114991247	Seropositivity for mycobacterium tuberculosis peptide (twist_52112)	37164013	rs2395182	chr6:32413317	G=0.22, T=0.78	0.188437	0.914565	NR	5.667	NA	1e-08
rs114991247	Hematological parameters	19820697	rs2227139	chr6:32413459	A=0.633, G=0.367	0.10949	1	NR	0.02	0.01-0.0310^9/	1e-07
rs114991247	Immunoglobulin A vasculitis	33591409	rs2227139	chr6:32413459	A=0.633, G=0.367	0.10949	1	0.49	0.15	0.11-0.22	3e-09
rs114991247	Sarcoidosis	22952805	rs2227139	chr6:32413459	A=0.633, G=0.367	0.10949	1	0.4239	1.656	1.52-1.8	9e-12
rs114991247	Sarcoidosis	22952805	rs2227139	chr6:32413459	A=0.633, G=0.367	0.10949	1	NR	NA	NA	4e-14
rs114991247	Immunoglobulin A vasculitis	33591409	rs3763327	chr6:32413830	C=0.634, G=0.366	0.10996	1	0.49	0.15	0.11-0.22	3e-09
rs114991247	ACPA-positive rheumatoid arthritis (smoking interaction)	26272072	rs3129890	chr6:32414273	C=0.25, T=0.75	0.182401	0.977792	NR	2.5	1.89-3.57	1e-10
rs114991247	Asthma	21804548	rs3129890	chr6:32414273	C=0.25, T=0.75	0.182401	0.977792	0.61	1.15	1.11-1.20	5e-13
rs114991247	Hodgkin's lymphoma	35939300	rs3129890	chr6:32414273	C=0.25, T=0.75	0.182401	0.977792	NR	1.48	1.32-1.65	7e-12
rs114991247	Ulcerative colitis x smoking status (never vs ever smoking) interaction	28506689	rs3129890	chr6:32414273	C=0.25, T=0.75	0.182401	0.977792	NR	0.85	0.8-0.91	7e-06
rs114991247	Inflammatory bowel disease x smoking status (never vs ever smoking) interaction	28506689	rs3129890	chr6:32414273	C=0.25, T=0.75	0.182401	0.977792	NR	0.88	0.84-0.92	3e-08
rs114991247	Asparaginase hypersensitivity in acute lymphoblastic leukemia	33768542	rs9268670	chr6:32414287	C=0.62, T=0.38	0.103605	1	NR	0.55	NA	2e-07
rs114991247	Asparaginase hypersensitivity in acute lymphoblastic leukemia	33768542	rs9268670	chr6:32414287	C=0.62, T=0.38	0.103605	1	NR	0.56	NA	7e-07
rs114991247	Eosinophil percentage of white cells	32888494	rs9268671	chr6:32414290	A=0.297, G=0.703	0.122868	0.905139	0.661005	0.0180961	0.013-0.023	1e-11
rs114991247	Triglyceride levels in chylomicrons and extremely large VLDL	35213538	rs9268671	chr6:32414290	A=0.297, G=0.703	0.122868	0.905139	0.339438	0.023014	0.015-0.031	4e-08
rs114991247	Waist-to-hip ratio adjusted for BMI	34021172	rs9268671	chr6:32414290	A=0.297, G=0.703	0.122868	0.905139	NR	0.0233694	0.017-0.03	1e-12
rs114991247	Waist-to-hip ratio adjusted for BMI	34021172	rs9268671	chr6:32414290	A=0.297, G=0.703	0.122868	0.905139	NR	0.0265032	0.021-0.032	4e-19
rs114991247	Seropositivity for streptococcus peptide (agilent_235929)	37164013	rs9268671	chr6:32414290	A=0.297, G=0.703	0.122868	0.905139	NR	5.485	NA	4e-08
rs114991247	Seropositivity for staphylococcus aureus peptide (agilent_236695)	37164013	rs9268671	chr6:32414290	A=0.297, G=0.703	0.122868	0.905139	NR	5.927	NA	3e-09
rs114991247	Waist-hip index	34021172	rs9268671	chr6:32414290	A=0.297, G=0.703	0.122868	0.905139	NR	0.0217286	0.015-0.028	4e-11
rs114991247	Hip circumference adjusted for BMI	34021172	rs9268671	chr6:32414290	A=0.297, G=0.703	0.122868	0.905139	NR	0.0312717	0.025-0.038	3e-22
rs114991247	Waist-hip index	34021172	rs9268671	chr6:32414290	A=0.297, G=0.703	0.122868	0.905139	NR	0.0256545	0.02-0.031	5e-18
rs114991247	Hip circumference adjusted for BMI	34021172	rs9268671	chr6:32414290	A=0.297, G=0.703	0.122868	0.905139	NR	0.0199636	0.014-0.026	2e-11
rs114991247	Seropositivity for staphylococcus aureus peptide (agilent_222322)	37164013	rs7382085	chr6:32414420	A=0.781, G=0.219	0.18958	0.914673	NR	8.015	NA	1e-15
rs114991247	Immunoglobulin A vasculitis	33591409	rs7754768	chr6:32420179	C=0.38, T=0.62	0.103605	1	0.49	0.14	0.10-0.20	7e-10
rs114991247	CD25 on CD28+ CD4+ T cell	32929287	rs9268791	chr6:32421073	C=0.652, T=0.348	0.118876	1	0.74777	0.2077	0.14-0.27	1e-10
rs114991247	Seropositivity for streptococcus phage peptide (twist_76831)	37164013	rs7769693	chr6:32426458	G=0.621, T=0.379	0.104044	1	NR	5.48	NA	4e-08
rs114991247	CX3CL1/EPHB6 protein level ratio	38412862	rs9268832	chr6:32427789	C=0.629, T=0.371	0.107635	1	NR	0.0921301	0.078-0.106	8e-40
rs114991247	Immunoglobulin A vasculitis	33591409	rs9268832	chr6:32427789	C=0.629, T=0.371	0.107635	1	0.49	0.14	0.10-0.20	7e-10
rs114991247	Seropositivity for streptococcus pneumoniae peptide (agilent_220184)	37164013	rs9268845	chr6:32429204	C=0.758, T=0.242	0.165678	0.912101	NR	7.1	NA	1e-12
rs114991247	Waist-hip index	34021172	rs9268845	chr6:32429204	C=0.758, T=0.242	0.165678	0.912101	NR	0.0248689	0.018-0.032	1e-11
rs114991247	Frontotemporal dementia	24943344	rs9268856	chr6:32429719	A=0.246, C=0.754	0.161976	0.911638	0.748	1.24	1.16-1.32	6e-09
rs114991247	Inflammatory bowel disease x smoking status (never vs former smoking) interaction	28506689	rs7747521	chr6:32431105	A=0.754, G=0.246	0.161976	0.911638	NR	0.85	0.8-0.91	2e-07
rs114991247	Complement C4 levels (C4A.C4B.4481.34.2)	29875488	rs9268896	chr6:32431965	A=0.232, G=0.768	0.143729	0.826477	0.232	0.28	0.12	3e-20
rs114991247	Chronic sinusitis	34594039	rs2395190	chr6:32433318	C=0.756, T=0.244	0.155991	0.889838	0.30111	0.266692	0.22-0.31	1e-29
rs114991247	Systemic lupus erythematosus	33272962	rs9269029	chr6:32437544	A=0.215, C=0.785	0.143955	0.787764	0.176	0.866	0.82-0.92	2e-08
rs114991247	Rheumatoid arthritis or multiple sclerosis	37377963	rs2157338	chr6:32439323	C=0.754, T=0.246	0.161976	0.911638	NR	NA	NA	3e-12
rs114991247	Seropositivity for hordeum vulgare (barley) peptide (twist_15602)	37164013	rs5026741	chr6:32439865	A=0.741, G=0.259	0.149912	0.909978	NR	7.826	NA	5e-15
rs114991247	Seropositivity for triticum aestivum wheat peptide (twist_41103)	37164013	rs5026741	chr6:32439865	A=0.741, G=0.259	0.149912	0.909978	NR	7.015	NA	2e-12
rs114991247	CD8+ Natural Killer T Absolute Count	32929287	rs9269109	chr6:32443266	C=0.637, T=0.363	0.111385	1	0.36376	0.1671	0.11-0.23	3e-08
rs114991247	CD28- CD25++ CD8+ T cell Absolute Count	32929287	rs9269109	chr6:32443266	C=0.637, T=0.363	0.111385	1	0.35879	0.1597	0.11-0.21	1e-08
rs114991247	C-C motif chemokine 19 levels	37563310	rs9469127	chr6:32444093	C=0.94, G=0.06	0.863236	0.929105	0.94	0.488	0.43-0.54	2e-69
rs114991247	A body shape index	34021172	rs9269136	chr6:32445145	G=0.208, T=0.792	0.202872	0.915851	NR	0.0239787	0.017-0.031	1e-11
rs114991247	Waist-to-hip ratio adjusted for BMI	34021172	rs9269143	chr6:32445499	C=0.795, T=0.205	0.206743	0.916167	NR	0.0207074	0.014-0.027	2e-09
rs114991247	Waist-hip index	34021172	rs9269143	chr6:32445499	C=0.795, T=0.205	0.206743	0.916167	NR	0.0198652	0.013-0.027	1e-08
rs114991247	Juvenile dermatomyositis	36580032	rs12204922	chr6:32451613	A=0.822, C=0.178	0.24743	0.918904	NR	1.91	1.63-2.23	8e-16
rs114991247	Seropositivity for staphylococcus aureus peptide (twist_35030)	37164013	rs12204922	chr6:32451613	A=0.822, C=0.178	0.24743	0.918904	NR	7.939	NA	2e-15
rs114991247	Seropositivity for staphylococcus aureus peptide (agilent_222381)	37164013	rs12204922	chr6:32451613	A=0.822, C=0.178	0.24743	0.918904	NR	8.954	NA	3e-19
rs114991247	Seropositivity for staphylococcus aureus subsp. aureus MRSA252 peptide (agilent_198671)	37164013	rs12204922	chr6:32451613	A=0.822, C=0.178	0.24743	0.918904	NR	5.885	NA	4e-09
rs114991247	Seropositivity for staphylococcus aureus peptide (agilent_236333)	37164013	rs12204922	chr6:32451613	A=0.822, C=0.178	0.24743	0.918904	NR	8.009	NA	1e-15
rs114991247	Seropositivity for staphylococcus aureus subsp. aureus MRSA252 peptide (agilent_188441)	37164013	rs13195237	chr6:32451730	A=0.766, G=0.234	0.173461	0.913013	NR	7.362	NA	2e-13
rs114991247	Endothelin-2 levels	34648354	rs2395199	chr6:32451849	C=0.905, G=0.095	0.515862	0.9263	0.94	0.202	0.15-0.26	7e-13
rs114991247	Seropositivity for staphylococcus aureus subsp. aureus MRSA252 peptide (agilent_15630)	37164013	rs2395200	chr6:32451888	A=0.757, G=0.243	0.164741	0.911986	NR	9.505	NA	2e-21
rs114991247	Seropositivity for staphylococcus aureus subsp. aureus MRSA252 peptide (agilent_62056)	37164013	rs2395200	chr6:32451888	A=0.757, G=0.243	0.164741	0.911986	NR	6.615	NA	4e-11
rs114991247	CCL19 levels	28915241	rs2395201	chr6:32451897	A=0.93, G=0.07	0.730902	0.928348	NR	2.07349	1.45-2.7	6e-17
rs114991247	Monocyte percentage of white cells	32888494	rs1974459	chr6:32452142	C=0.886, G=0.114	0.420212	0.924729	0.068544	0.0406658	0.032-0.05	5e-19
rs114991247	Seropositivity for bacteroides peptide (agilent_170659)	37164013	rs1557551	chr6:32452190	A=0.908, G=0.092	0.47286	0.871449	NR	5.53	NA	3e-08
rs114991247	Seropositivity (peptide co-occurrence module 19: pathobion, phages)	37164013	rs1557551	chr6:32452190	A=0.908, G=0.092	0.47286	0.871449	NR	7.105	NA	1e-12
rs114991247	Seropositivity for dorea formicigenerans (agilent_160727)	37164013	rs1557551	chr6:32452190	A=0.908, G=0.092	0.47286	0.871449	NR	6.692	NA	2e-11
rs114991247	Seropositivity for enterobacteria phage phi1 peptide (twist_87290)	37164013	rs1557551	chr6:32452190	A=0.908, G=0.092	0.47286	0.871449	NR	6.072	NA	1e-09
rs114991247	Seropositivity for enterobacteria phage phi1 peptide (twist_60834)	37164013	rs1557551	chr6:32452190	A=0.908, G=0.092	0.47286	0.871449	NR	6.701	NA	2e-11
rs114991247	Seropositivity for listeria monocytogenes peptide (agilent_169153)	37164013	rs1557551	chr6:32452190	A=0.908, G=0.092	0.47286	0.871449	NR	5.747	NA	9e-09
rs114991247	Hypothyroidism or rheumatoid arthritis (pleiotropy)	38368726	rs1557551	chr6:32452190	A=0.908, G=0.092	0.47286	0.871449	NR	NA	NA	2e-107
rs114991247	Eosinophil percentage of white cells	32888494	rs1557550	chr6:32452202	C=0.908, T=0.092	0.47286	0.871449	0.057494	0.0534048	0.044-0.063	7e-28
rs114991247	Hypothyroidism or rheumatoid arthritis (pleiotropy)	38368726	rs1557550	chr6:32452202	C=0.908, T=0.092	0.47286	0.871449	NR	NA	NA	3e-107
rs114991247	Lymphocyte count	27863252	rs28599891	chr6:32452470	C=0.356, G=0.644	0.114803	1	0.7051	0.030417	0.023-0.038	5e-14
rs114991247	CCN3/FAP protein level ratio	38412862	rs115484013	chr6:32452707	C=0.823, T=0.177	0.238314	0.898752	NR	0.0871296	0.071-0.103	6e-26
rs114991247	ADGRE2/IFNGR1 protein level ratio	38412862	rs115484013	chr6:32452707	C=0.823, T=0.177	0.238314	0.898752	NR	0.0791843	0.062-0.096	3e-20
rs114991247	Waist-to-hip ratio adjusted for BMI	34021172	rs76733997	chr6:32453590	A=0.181, G=0.819	0.231697	0.898261	NR	0.0290897	0.021-0.037	3e-13
rs114991247	Lymphocyte count	32888494	rs117317282	chr6:32497719	A=0.924, T=0.076	0.219046	0.531254	0.03162	0.058179	0.042-0.074	1e-12
rs114991247	4-methylcatechol sulfate levels in elite athletes	31882771	rs144404284	chr6:32553401	A=0.053, G=0.947	0.588755	0.819418	NR	0.653212	0.39-0.92	2e-06
rs114991247	Eosinophil counts	32888494	rs9270186	chr6:32555935	A=0.73, G=0.27	0.171154	1	0.135629	0.0275863	0.02-0.035	2e-12
rs114991247	Speech-in-noise perception	34847940	rs151025335	chr6:32556364	C=0.94, T=0.06	0.964867	0.982276	NR	NA	NA	2e-10
rs114991247	Systemic lupus erythematosus	33272962	rs9270371	chr6:32558190	G=0.697, T=0.303	0.138884	0.976082	0.306	0.886	0.84-0.94	4e-06
rs114991247	CD20 on IgD+ CD38+ B cell	32929287	rs7768875	chr6:32560752	C=0.652, T=0.348	0.107034	0.948882	0.47719	0.1706	0.11-0.23	3e-08
rs114991247	Waist-to-hip ratio adjusted for BMI	34021172	rs9270647	chr6:32565805	A=0.649, C=0.351	0.111379	0.974324	NR	0.0207928	0.015-0.027	9e-12
rs114991247	A body shape index	34021172	rs9270647	chr6:32565805	A=0.649, C=0.351	0.111379	0.974324	NR	0.0216513	0.016-0.028	2e-12
rs114991247	Waist-hip index	34021172	rs9270649	chr6:32565808	A=0.351, G=0.649	0.111379	0.974324	NR	0.0205577	0.015-0.027	2e-11
rs114991247	Seropositivity for lactobacillus acidophilus peptide (agilent_189058)	37164013	rs10947310	chr6:32567379	A=0.866, G=0.134	0.334227	0.90375	NR	5.723	NA	1e-08
rs114991247	Seropositivity for staphylococcus aureus subsp. aureus MRSA252 peptide (agilent_188441)	37164013	rs11757382	chr6:32569637	A=0.806, C=0.194	0.252989	0.979326	NR	8.465	NA	3e-17
rs114991247	C-C motif chemokine 19 levels (CCL19.4922.13.1)	29875488	rs116763083	chr6:32569932	A=0.056, T=0.944	0.89444	0.98101	0.026	0.63	0.47-0.79	4e-16
rs114991247	Total testosterone levels	32042192	rs543504257	chr6:32571403	A=0.957, C=0.043	0.373077	0.727961	0.505796	0.0238455	0.017-0.031	1e-11
rs114991247	Non-Hodgkin's lymphoma	32887889	rs34102154	chr6:32572106	A=0.19, G=0.81	0.248823	0.958855	NR	1.431	NA	1e-14
rs114991247	Seropositivity (peptide co-occurrence module 19: pathobion, phages)	37164013	rs34102154	chr6:32572106	A=0.19, G=0.81	0.248823	0.958855	NR	5.615	NA	2e-08
rs114991247	Lung cancer	35915169	rs34102154	chr6:32572106	A=0.19, G=0.81	0.248823	0.958855	NR	0.05	0.011-0.089	1e-09
rs114991247	Waist circumference adjusted for BMI in active individuals	28448500	rs615672	chr6:32574171	C=0.367, G=0.633	0.10949	1	0.6531	0.0244	0.014-0.034	1e-06
rs114991247	Waist circumference adjusted for BMI in active individuals	28448500	rs615672	chr6:32574171	C=0.367, G=0.633	0.10949	1	0.6427	0.0235	0.014-0.033	1e-06
rs114991247	Waist circumference adjusted for BMI (joint analysis main effects and physical activity interaction)	28448500	rs615672	chr6:32574171	C=0.367, G=0.633	0.10949	1	0.6427	NA	NA	1e-07
rs114991247	Waist circumference adjusted for BMI (joint analysis main effects and physical activity interaction)	28448500	rs615672	chr6:32574171	C=0.367, G=0.633	0.10949	1	0.6531	NA	NA	2e-07
rs114991247	Waist circumference adjusted for body mass index	28448500	rs615672	chr6:32574171	C=0.367, G=0.633	0.10949	1	0.6427	0.0242	0.016-0.032	1e-08
rs114991247	Waist circumference adjusted for body mass index	28448500	rs615672	chr6:32574171	C=0.367, G=0.633	0.10949	1	0.6531	0.0253	0.016-0.034	2e-08
rs114991247	Rheumatoid arthritis	17554300	rs615672	chr6:32574171	C=0.367, G=0.633	0.10949	1	NR	NA	NA	8e-27
rs114991247	Persistent hepatitis B virus infection	33736632	rs615672	chr6:32574171	C=0.367, G=0.633	0.10949	1	0.5276	0.5697	NA	9e-07
rs114991247	Hepatitis B	33736632	rs615672	chr6:32574171	C=0.367, G=0.633	0.10949	1	NR	NA	NA	1e-06
rs114991247	Seropositivity for klebsiella phage peptide (twist_73875)	37164013	rs618095	chr6:32574736	A=0.346, G=0.654	0.10229	0.923556	NR	5.897	NA	4e-09
rs114991247	Atopic dermatitis	26482879	rs4713555	chr6:32575524	G=0.691, T=0.309	0.141737	1	0.73	1.0989	NA	5e-09
rs114991247	Asthma (adult onset)	31669095	rs4713555	chr6:32575524	G=0.691, T=0.309	0.141737	1	NR	NA	NA	7e-13
rs114991247	Rheumatoid arthritis	23143596	rs660895	chr6:32577380	A=0.782, G=0.218	0.227924	1	NR	2.265	NA	1e-300
rs114991247	Rheumatoid arthritis (ACPA-negative)	23143596	rs660895	chr6:32577380	A=0.782, G=0.218	0.227924	1	NR	1.2083	NA	2e-08
rs114991247	Rheumatoid arthritis (ACPA-positive)	23143596	rs660895	chr6:32577380	A=0.782, G=0.218	0.227924	1	NR	3.0299	NA	1e-300
rs114991247	Rheumatoid arthritis	17804836	rs660895	chr6:32577380	A=0.782, G=0.218	0.227924	1	0.21	3.62	NA	1e-108
rs114991247	IgA nephropathy	22197929	rs660895	chr6:32577380	A=0.782, G=0.218	0.227924	1	0.24	1.34	1.26-1.42	4e-20
rs114991247	IgA nephropathy	26028593	rs660895	chr6:32577380	A=0.782, G=0.218	0.227924	1	0.259	1.289	1.184-1.402	1e-10
rs114991247	Interleukin-6 levels	33517400	rs660895	chr6:32577380	A=0.782, G=0.218	0.227924	1	0.186447	0.035794	0.024-0.047	2e-10
rs114991247	IgA nephropathy	32912934	rs660895	chr6:32577380	A=0.782, G=0.218	0.227924	1	0.253326	1.35398	1.25335647918749-1.46267487262285	1e-14
rs114991247	Seropositivity for bacteroides peptide (agilent_161799)	37164013	rs660895	chr6:32577380	A=0.782, G=0.218	0.227924	1	NR	6.417	NA	1e-10
rs114991247	Atopic asthma	31669095	rs3997868	chr6:32578590	A=0.781, G=0.219	0.2266	1	NR	NA	NA	1e-13
rs114991247	Seropositivity for staphylococcus aureus subsp. aureus MRSA252 peptide (agilent_15915)	37164013	rs3997869	chr6:32578632	C=0.721, T=0.279	0.163641	1	NR	8.586	NA	9e-18
rs114991247	Seropositivity for staphylococcus aureus subsp. aureus MRSA252 peptide (agilent_21920)	37164013	rs2395516	chr6:32580657	C=0.313, T=0.687	0.139132	1	NR	6.438	NA	1e-10
rs114991247	COVID-19 (hospitalized covid vs population)	39361370	rs2395516	chr6:32580657	C=0.313, T=0.687	0.139132	1	NR	0.0515	0.034-0.069	2e-08
rs114991247	Seropositivity for human gammaherpesvirus 4 (Epstein-Barr virus) peptide (agilent_321)	37164013	rs3104415	chr6:32582577	A=0.643, C=0.357	0.108459	0.974086	NR	6.545	NA	6e-11
rs114991247	Seropositivity for human gammaherpesvirus 4 (Epstein-Barr virus) peptide (agilent_129)	37164013	rs3104415	chr6:32582577	A=0.643, C=0.357	0.108459	0.974086	NR	6.305	NA	3e-10
rs114991247	Chronic sinus infection	28928442	rs3104414	chr6:32582612	A=0.354, G=0.646	0.109907	0.974205	NR	0.104	0.061-0.147	2e-06
rs114991247	HLA DR+ T cell%T cell	32929287	rs3104414	chr6:32582612	A=0.354, G=0.646	0.109907	0.974205	0.35131	0.1693	0.11-0.23	9e-09
rs114991247	Hip circumference adjusted for BMI	34021172	rs3104414	chr6:32582612	A=0.354, G=0.646	0.109907	0.974205	NR	0.0232695	0.017-0.03	9e-13
rs114991247	Hearing difficulty	34847940	rs6941393	chr6:32583200	A=0.216, G=0.784	0.220913	0.978749	NR	NA	NA	3e-11
rs114991247	Growth-regulated protein alpha levels	27989323	rs114991247	chr6:32583504	C=0.06, T=0.94	1	1	NR	0.2092	0.12-0.3	8e-06
rs114991247	Hypothyroidism or rheumatoid arthritis (pleiotropy)	38368726	rs33964890	chr6:32583919	C=0.289, T=0.711	0.155838	1	NR	NA	NA	1e-300
rs114991247	Lymphocyte count	32888493	rs33915496	chr6:32583979	A=0.672, G=0.328	0.129925	1	0.543315	0.039594	0.03-0.049	1e-16
rs114991247	Lymphocyte count	34594039	rs33932178	chr6:32584313	C=0.674, G=0.326	0.131104	1	0.449956	0.0431265	0.034-0.052	3e-22
rs114991247	Seropositivity for human gammaherpesvirus 4 (Epstein-Barr virus) peptide (twist_32108)	37164013	rs685810	chr6:32584952	A=0.644, G=0.356	0.114803	1	NR	6.526	NA	7e-11
rs114991247	Seropositivity for human gammaherpesvirus 4 (Epstein-Barr virus) peptide (agilent_1075)	37164013	rs685810	chr6:32584952	A=0.644, G=0.356	0.114803	1	NR	6.342	NA	2e-10
rs114991247	Colorectal cancer	36539618	rs9271363	chr6:32586732	C=0.817, G=0.183	0.283344	1	NR	0.0836	0.066-0.102	9e-20
rs114991247	HLA DR on Dendritic Cell	32929287	rs9271367	chr6:32586908	A=0.688, G=0.312	0.139777	1	0.85909	0.5586	0.47-0.65	4e-32
rs114991247	HLA DR on CD33- HLA DR+	32929287	rs9271367	chr6:32586908	A=0.688, G=0.312	0.139777	1	0.85909	0.4146	0.3-0.53	2e-12
rs114991247	HLA DR on myeloid Dendritic Cell	32929287	rs9271367	chr6:32586908	A=0.688, G=0.312	0.139777	1	0.85909	0.5882	0.5-0.68	3e-35
rs114991247	HLA DR on plasmacytoid Dendritic Cell	32929287	rs9271367	chr6:32586908	A=0.688, G=0.312	0.139777	1	0.85909	0.5463	0.45-0.64	2e-29
rs114991247	CD74/TIMD4 protein level ratio	38412862	rs9271367	chr6:32586908	A=0.688, G=0.312	0.139777	1	NR	0.18011	0.17-0.19	2e-133
rs114991247	Seropositivity for staphylococcus aureus peptide (twist_27464)	37164013	rs9271367	chr6:32586908	A=0.688, G=0.312	0.139777	1	NR	6.175	NA	7e-10
rs114991247	Cholesterol esters in small VLDL	38448586	rs28533694	chr6:32587235	C=0.645, T=0.355	0.115302	1	0.3389	0.0416	0.033-0.05	3e-20
rs114991247	Triglycerides to total lipids ratio in medium HDL	38448586	rs28533694	chr6:32587235	C=0.645, T=0.355	0.115302	1	0.3409	0.0398	0.031-0.049	3e-18
rs114991247	Cholesterol esters in medium VLDL	38448586	rs28533694	chr6:32587235	C=0.645, T=0.355	0.115302	1	0.3407	0.0446	0.036-0.054	2e-22
rs114991247	HLA DR on CD33+ HLA DR+ CD14-	32929287	rs144934262	chr6:32587279	C=0.925, T=0.075	0.787315	1	0.05991	0.5304	0.37-0.69	2e-10
rs114991247	Psoriasis	38757301	rs9271384	chr6:32587408	C=0.668, T=0.332	0.127609	1	NR	0.3881	0.31-0.46	2e-24
rs114991247	Peripheral artery disease	34594039	rs9271393	chr6:32587457	C=0.612, G=0.388	0.100179	1	NR	0.116	0.075-0.157	2e-08
rs114991247	Sarcoidosis	37399103	rs28589559	chr6:32587716	G=0.794, T=0.206	0.244814	1	NR	0.62	0.52-0.74	2e-08
rs114991247	CXCL10/CXCL9 protein level ratio	38412862	rs9271414	chr6:32587782	C=0.384, T=0.616	0.101874	1	NR	0.062922	0.049-0.077	2e-18
rs114991247	Systemic lupus erythematosus	34076728	rs9271429	chr6:32587985	A=0.202, G=0.798	0.24052	0.97912	NR	0.2667	0.19-0.34	2e-11
rs114991247	Epstein-Barr virus VCA p18 antibody levels	33204752	rs9271536	chr6:32589978	A=0.205, T=0.795	0.24631	1	0.18	0.19	0.15-0.23	7e-21
rs114991247	Naive CD4+ T cell %CD4+ T cell	32929287	rs9271536	chr6:32589978	A=0.205, T=0.795	0.24631	1	0.77188	0.2324	0.17-0.3	4e-12
rs114991247	Effector Memory CD4+ T cell %T cell	32929287	rs9271536	chr6:32589978	A=0.205, T=0.795	0.24631	1	0.77188	0.2368	0.17-0.3	3e-12
rs114991247	Terminally Differentiated CD4+ T cell %CD4+ T cell	32929287	rs9271536	chr6:32589978	A=0.205, T=0.795	0.24631	1	0.77188	0.2806	0.21-0.35	8e-17
rs114991247	Terminally Differentiated CD4+ T cell %T cell	32929287	rs9271536	chr6:32589978	A=0.205, T=0.795	0.24631	1	0.77188	0.291	0.23-0.36	3e-18
rs114991247	SSC-A on CD4+ T cell	32929287	rs9271536	chr6:32589978	A=0.205, T=0.795	0.24631	1	0.76919	0.2591	0.19-0.33	9e-14
rs114991247	FSC-A on CD4+ T cell	32929287	rs3129765	chr6:32591428	A=0.2, G=0.8	0.254015	1	0.75653	0.2158	0.15-0.28	1e-10
rs114991247	T cell Absolute Count	32929287	rs9271622	chr6:32591845	A=0.799, G=0.201	0.252444	1	0.7302	0.2154	0.15-0.28	2e-10
rs114991247	Triacylglycerol (50:2) [NL-18:2] levels	35668104	rs9271622	chr6:32591845	A=0.799, G=0.201	0.252444	1	NR	0.21	0.14-0.28	4e-09
rs114991247	Lymphocyte Absolute Count	32929287	rs9271629	chr6:32591976	A=0.799, C=0.201	0.252444	1	0.71717	0.1945	0.13-0.26	2e-08
rs114991247	Oligoclonal band status in multiple sclerosis	25616667	rs9271640	chr6:32592200	C=0.799, T=0.201	0.252444	1	NR	1.56	1.38-1.77	5e-12
rs114991247	Multiple sclerosis (OCB status)	23472185	rs9271640	chr6:32592200	C=0.799, T=0.201	0.252444	1	NR	2.37	1.97-2.84	2e-20
rs114991247	Nasopharyngeal carcinoma	27436580	rs28421666	chr6:32592737	A=0.939, G=0.061	0.982567	1	0.87	1.64	1.43-1.92	1e-10
rs114991247	Nasopharyngeal carcinoma	20512145	rs28421666	chr6:32592737	A=0.939, G=0.061	0.982567	1	0.88	1.49	1.37-1.64	2e-18
rs114991247	Preterm delivery	37012456	rs9271673	chr6:32592833	C=0.206, G=0.794	0.244814	1	0.763	0.081	0.054-0.108	2e-08
rs114991247	Neutralising antibody response to interferon beta therapy in multiple sclerosis (antibody titre; IFN尾-1a subcutaneous)	33143745	rs9271673	chr6:32592833	C=0.206, G=0.794	0.244814	1	NR	0.37	0.31-0.43	2e-28
rs114991247	CXCL3/MGLL protein level ratio	38412862	rs9271683	chr6:32592950	C=0.219, T=0.781	0.2266	1	NR	0.147576	0.13-0.17	2e-61
rs114991247	CXCL3/PTPN6 protein level ratio	38412862	rs9271683	chr6:32592950	C=0.219, T=0.781	0.2266	1	NR	0.133602	0.12-0.15	1e-50
rs114991247	FOLR2/THY1 protein level ratio	38412862	rs9271683	chr6:32592950	C=0.219, T=0.781	0.2266	1	NR	0.130712	0.11-0.15	3e-49
rs114991247	Colorectal cancer or advanced adenoma	30510241	rs9271695	chr6:32593080	A=0.203, G=0.797	0.249347	1	0.8044	1.09	1.07-1.12	1e-13
rs114991247	Seropositivity for gallus peptide (twist_24274)	37164013	rs9271695	chr6:32593080	A=0.203, G=0.797	0.249347	1	NR	6.257	NA	4e-10
rs114991247	Neutralising antibody response to interferon beta therapy in multiple sclerosis (presence of antibodies; IFN尾-1a subcutaneous)	33143745	rs9271700	chr6:32593198	C=0.789, G=0.211	0.237544	1	0.42	1.25	1.01-1.49	5e-27
rs114991247	Binding antibody response to interferon beta therapy in multiple sclerosis (antibody levels; IFN尾-1a subcutaneous and intramuscular)	33143745	rs9271721	chr6:32593519	A=0.779, G=0.221	0.223987	1	NR	0.329492	0.26-0.4	5e-22
rs114991247	A body shape index	34021172	rs9271732	chr6:32593627	A=0.745, G=0.255	0.184845	1	NR	0.0190926	0.012-0.026	3e-08
rs114991247	Colorectal cancer	31089142	rs9271770	chr6:32594248	A=0.789, G=0.211	0.237544	1	0.81	1.08	1.05-1.11	4e-08
rs114991247	CD127 on CD45RA+ CD4+ T cell	32929287	rs9271772	chr6:32594275	A=0.778, G=0.222	0.222698	1	0.75569	0.2608	0.19-0.33	2e-13
rs114991247	Naive CD4+ T cell Absolute Count	32929287	rs9271772	chr6:32594275	A=0.778, G=0.222	0.222698	1	0.75528	0.2514	0.18-0.32	3e-13
rs114991247	Type 2 diabetes	28566273	rs9271774	chr6:32594309	A=0.227, C=0.773	0.216424	1	0.74	1.09	1.06-1.12	1e-09
rs114991247	Seropositivity for staphylococcus aureus peptide (agilent_222322)	37164013	rs9271775	chr6:32594328	C=0.182, T=0.818	0.285239	1	NR	7.809	NA	6e-15
rs114991247	Gestational duration	37012456	rs3129768	chr6:32595083	G=0.215, T=0.785	0.231971	1	0.7553	0.3729	0.26-0.49	7e-11
rs114991247	Serum levels of protein CCL19	35078996	rs28362132	chr6:32595276	G=0.931, T=0.069	0.861292	1	0.0511	0.540362	0.46-0.63	8e-36
rs114991247	Mosaic loss of chromosome X	38867047	rs146406015	chr6:32598870	C=0.934, T=0.066	0.903325	1	NR	NA	NA	3e-12
rs114991247	Mosaic loss of chromosome X	38867047	rs146406015	chr6:32598870	C=0.934, T=0.066	0.903325	1	NR	0.0894	0.067-0.112	4e-15
rs114991247	Plantar warts	28928442	rs9272050	chr6:32599071	A=0.629, G=0.371	0.107635	1	0.38	1.19	1.17-1.21	1e-30
rs114991247	Cervical cancer	32887889	rs9272050	chr6:32599071	A=0.629, G=0.371	0.107635	1	NR	1.267	NA	1e-39
rs114991247	Cervical intraepithelial neoplasia grade 3 and invasive cervical cancer	33794208	rs9272050	chr6:32599071	A=0.629, G=0.371	0.107635	1	NR	1.27	1.21-1.32	3e-28
rs114991247	Schizophrenia	19571809	rs9272219	chr6:32602269	G=0.712, T=0.288	0.156594	1	0.72	1.14	NA	7e-08
rs114991247	Neuromyelitis optica	32792643	rs9272219	chr6:32602269	G=0.712, T=0.288	0.156594	1	0.42	2.48	1.86-3.32	8e-10
rs114991247	Adult onset asthma or type 2 diabetes	31669095	rs3104369	chr6:32602482	C=0.743, T=0.257	0.182928	1	NR	NA	NA	9e-15
rs114991247	Asthma (adult onset)	31669095	rs3104369	chr6:32602482	C=0.743, T=0.257	0.182928	1	NR	NA	NA	1e-11
rs114991247	Serum levels of protein CXCL2;CXCL3	35078996	rs3104369	chr6:32602482	C=0.743, T=0.257	0.182928	1	0.3681	0.203573	0.17-0.24	6e-26
rs114991247	Anti-feline herpes IgG levels	34804013	rs3104369	chr6:32602482	C=0.743, T=0.257	0.182928	1	NR	0.198	-0.148	2e-07
rs114991247	CD45RA+ CD8+ T cell Absolute Count	32929287	rs3104369	chr6:32602482	C=0.743, T=0.257	0.182928	1	0.7732	0.1747	0.12-0.23	1e-09
rs114991247	Hypothyroidism or rheumatoid arthritis (pleiotropy)	38368726	rs17205191	chr6:32602556	A=0.323, G=0.677	0.120134	0.950759	NR	NA	NA	7e-69
rs114991247	Multiple sclerosis	20453840	rs2040406	chr6:32603007	A=0.807, G=0.193	0.203765	0.876108	0.26	2.05	NA	1e-20
rs114991247	Seropositivity for streptococcus pneumoniae peptide (agilent_223641)	37164013	rs2040406	chr6:32603007	A=0.807, G=0.193	0.203765	0.876108	NR	6.332	NA	2e-10
rs114991247	Seropositivity for streptococcus pneumoniae peptide (agilent_229757)	37164013	rs2040406	chr6:32603007	A=0.807, G=0.193	0.203765	0.876108	NR	8.993	NA	2e-19
rs114991247	Seropositivity for streptococcus pneumoniae peptide (agilent_236127)	37164013	rs2040406	chr6:32603007	A=0.807, G=0.193	0.203765	0.876108	NR	7.008	NA	2e-12
rs114991247	Seropositivity for staphylococcus aureus subsp. aureus MRSA252 peptide (agilent_198671)	37164013	rs9272570	chr6:32607230	A=0.135, G=0.865	0.100998	0.498927	NR	6.244	NA	4e-10
rs114991247	Albumin levels	34321204	rs9272677	chr6:32608907	A=0.289, C=0.711	0.141563	0.9531	0.15	0.13	0.091-0.169/	4e-10
rs114991247	Seropositivity for staphylococcus aureus peptide (twist_35030)	37164013	rs9272680	chr6:32608932	G=0.708, T=0.292	0.146452	0.976451	NR	8.663	NA	5e-18
rs114991247	Hemoglobin levels	32327693	rs1142323	chr6:32609192	A=0.7, G=0.3	0.140893	0.976184	NR	0.036	NA	8e-51
rs114991247	Nonalcoholic fatty liver disease (imputed)	35047847	rs9272699	chr6:32609229	A=0.289, C=0.711	0.141563	0.9531	NR	0.00587135	0.0038-0.0079	2e-08
rs114991247	Hearing difficulty	34847940	rs115691564	chr6:32610122	C=0.943, T=0.057	0.877644	0.962687	NR	NA	NA	1e-07
rs114991247	Seropositivity for vibrio vulnificus peptide (agilent_157295)	37164013	rs9272782	chr6:32610371	A=0.712, G=0.288	0.149346	0.976583	NR	5.814	NA	6e-09
rs114991247	Varicella zoster virus glycoproteins E and I antibody levels	33204752	rs1048381	chr6:32610445	A=0.167, G=0.833	0.303837	0.979992	NR	0.22	0.18-0.26	6e-25
rs114991247	Asthma (childhood onset)	31669095	rs9273012	chr6:32611641	A=0.714, G=0.286	0.150823	0.976648	NR	NA	NA	3e-16
rs114991247	Systemic lupus erythematosus	34594039	rs3021302	chr6:32623150	C=0.166, T=0.834	0.306036	0.980016	NR	0.6262	0.48-0.77	5e-18
rs114991247	CXCL10/WARS protein level ratio	38412862	rs3021302	chr6:32623150	C=0.166, T=0.834	0.306036	0.980016	NR	0.0855382	0.068-0.103	1e-21
rs114991247	Waist-hip index	34021172	rs3021302	chr6:32623150	C=0.166, T=0.834	0.306036	0.980016	NR	0.0292843	0.021-0.037	2e-12
rs114991247	A body shape index	34021172	rs3021302	chr6:32623150	C=0.166, T=0.834	0.306036	0.980016	NR	0.0228369	0.015-0.031	3e-08
rs114991247	Waist-hip index	34021172	rs9273325	chr6:32623193	A=0.169, G=0.831	0.287382	0.959888	NR	0.0243676	0.017-0.032	7e-11
rs114991247	Platelet-to-lymphocyte ratio	34469753	rs149503020	chr6:32625802	G=0.03, T=0.97	0.160025	0.57463	NR	NA	NA	5e-08
rs114991247	Allergic rhinitis	31361310	rs7744020	chr6:32626130	A=0.335, G=0.665	0.119677	0.974938	0.3071	1.131	1.106-1.157	4e-25
rs114991247	Narcolepsy (age of onset)	24204295	rs7744020	chr6:32626130	A=0.335, G=0.665	0.119677	0.974938	0.272	1.9	NA	8e-09
rs114991247	Juvenile rheumatoid arthritis	34594039	rs4713573	chr6:32626984	A=0.691, C=0.309	0.103675	0.855252	NR	0.5903	0.39-0.79	3e-09
rs114991247	Autoimmune traits	32534018	rs1064173	chr6:32627480	A=0.214, G=0.786	0.129734	0.745638	0.25	1.8	1.64-1.96	3e-36
rs114991247	Neutrophil count	34469753	rs9273487	chr6:32628149	A=0.815, G=0.185	0.134398	0.693293	0.824	NA	NA	4e-20
rs114991247	ICD10 K50, K51: inflammatory bowel disease	37965154	rs9273487	chr6:32628149	A=0.815, G=0.185	0.134398	0.693293	NR	0.86	0.81-0.9	2e-09
rs114991247	Eye morphology	27560520	rs3828785	chr6:32628907	A=0.046, G=0.954	0.278354	0.606995	0.03169	1.449	0.91-1.99	2e-07
rs114991247	Eosinophil counts	34469753	rs28724235	chr6:32628915	C=0.064, T=0.936	0.158949	0.412633	0.934	NA	NA	1e-16
rs114991247	Basophil count	34469753	rs9274220	chr6:32631044	A=0.182, G=0.818	0.121876	0.653665	0.832	NA	NA	6e-16
rs114991247	Triglyceride levels	32203549	rs9274390	chr6:32632659	C=0.85, T=0.15	0.199362	0.745068	0.855414	0.030104	0.023-0.037	1e-18
rs114991247	Autism spectrum disorder or schizophrenia	28540026	rs9274390	chr6:32632659	C=0.85, T=0.15	0.199362	0.745068	NR	1.13	1.09-1.16	2e-14
rs114991247	Pollinosis	34594039	rs1140310	chr6:32632783	A=0.728, C=0.272	0.106783	0.793852	0.301582	0.0950701	0.069-0.121	8e-13
rs114991247	Drug-induced liver injury (amoxicillin-clavulanate)	21570397	rs9274407	chr6:32632832	A=0.19, T=0.81	0.145233	0.732556	NR	3.1	2.30-4.20	5e-14
rs114991247	Waist-to-hip ratio adjusted for BMI	34021172	rs9274407	chr6:32632832	A=0.19, T=0.81	0.145233	0.732556	NR	0.0226345	0.015-0.03	3e-09
rs114991247	Factor VIII levels	35552711	rs9274407	chr6:32632832	A=0.19, T=0.81	0.145233	0.732556	NR	0.0668962	0.039-0.094	2e-06
rs114991247	Waist-hip index	34021172	rs9274407	chr6:32632832	A=0.19, T=0.81	0.145233	0.732556	NR	0.0222139	0.015-0.03	5e-09
rs114991247	Asthma	31361310	rs2647025	chr6:32635949	A=0.314, G=0.686	0.106883	0.878502	NR	NA	NA	4e-99
rs114991247	Hip circumference adjusted for BMI	34021172	rs3828800	chr6:32636063	A=0.216, G=0.784	0.175552	0.872497	NR	0.0236155	0.016-0.032	1e-08
rs114991247	Crohn's disease	30500874	rs184950714	chr6:32636728	A=0.059, G=0.941	0.813223	0.909879	0.156	2.05	NA	4e-19
rs114991247	Crohn's disease	32581322	rs184950714	chr6:32636728	A=0.059, G=0.941	0.813223	0.909879	NR	1.16	1.12-1.19	1e-17
rs114991247	Eosinophilic granulomatosis with polyangiitis (MPO-ANCA positive)	31719529	rs17212014	chr6:32637472	C=0.808, T=0.192	0.143118	0.731898	NR	2	NA	1e-41
rs114991247	Seropositivity for root peptide (agilent_201897)	37164013	rs9274761	chr6:32638371	A=0.718, G=0.282	0.132678	0.90711	NR	5.695	NA	1e-08
rs114991247	Reticulocyte production index	37596262	rs28755217	chr6:32644159	C=0.331, T=0.669	0.109738	0.92526	0.3258	0.0688888	0.052-0.086	3e-15
rs114991247	HLA class II histocompatibility antigen, DQ alpha 2 chain levels (HLA.DQA2.7757.5.3)	29875488	rs139025277	chr6:32646859	A=0.938, G=0.062	0.571228	0.769103	0.096	0.35	0.2	9e-14
rs114991247	Lung cancer	34594039	rs201414107	chr6:32647866	A=0.076, G=0.924	0.617293	0.891828	NR	0.1374	0.093-0.181	8e-10
rs114991247	Cancer	34290314	rs9275134	chr6:32650612	C=0.737, G=0.263	0.1467	0.909492	NR	0.964671	0.95-0.98	6e-06
rs114991247	Hypothyroidism or rheumatoid arthritis (pleiotropy)	38368726	rs1694114	chr6:32651978	A=0.266, G=0.734	0.166809	0.977281	NR	NA	NA	8e-20
rs114991247	Lung cancer in never smokers	37846649	rs9275164	chr6:32652929	C=0.279, T=0.721	0.141722	0.930621	0.34	1.2	1.14-1.26	8e-13
rs114991247	Primary biliary cholangitis	34033851	rs9275171	chr6:32653972	A=0.703, G=0.297	0.129391	0.928854	NR	0.446594	0.37-0.52	5e-29
rs114991247	ICD10 C34: Malignant neoplasm of bronchus and lung	37601966	rs2856678	chr6:32655830	A=0.329, T=0.671	0.122995	0.97516	0.36212	1.266	1.168-1.372	8e-09
rs114991247	Alcohol dependence (allelic genetic model)	36551763	rs7774573	chr6:32657627	C=0.06, T=0.94	0.863236	0.929105	NR	3.09704	NA	5e-06
rs114991247	Primary biliary cirrhosis	22936693	rs7775055	chr6:32657916	C=0.059, T=0.941	0.878937	0.945928	NR	3.71	3.00-4.59	1e-33
rs114991247	Juvenile idiopathic arthritis (oligoarticular or rheumatoid factor-negative polyarticular)	23603761	rs7775055	chr6:32657916	C=0.059, T=0.941	0.878937	0.945928	0.02	6.01	5.30-6.81	3e-174
rs114991247	CCL19 levels	25147954	rs7775228	chr6:32658079	C=0.159, T=0.841	0.284296	0.920725	0.16731	0.51	0.37-0.65	3e-13
rs114991247	IgE grass sensitization	22036096	rs7775228	chr6:32658079	C=0.159, T=0.841	0.284296	0.920725	0.13	1.33	1.21-1.45	2e-09
rs114991247	Asthma	21804548	rs7775228	chr6:32658079	C=0.159, T=0.841	0.284296	0.920725	0.63	1.17	1.12-1.21	5e-15
rs114991247	Kawasaki disease	33106546	rs7775228	chr6:32658079	C=0.159, T=0.841	0.284296	0.920725	NR	1.26	1.19-1.35	7e-13
rs114991247	C-C motif chemokine 19 levels	28240269	rs7775228	chr6:32658079	C=0.159, T=0.841	0.284296	0.920725	NR	NA	NA	3e-06
rs114991247	Hypothyroidism or rheumatoid arthritis (pleiotropy)	38368726	rs17206147	chr6:32665311	C=0.196, T=0.804	0.219066	0.917099	NR	NA	NA	2e-50
rs114991247	Hepatocellular carcinoma in hepatitis B infection	23242368	rs9275319	chr6:32666295	A=0.837, G=0.163	0.275825	0.920348	0.88	1.49	1.36-1.63	3e-17
rs114991247	Medication use (anti-inflammatory and antirheumatic products, non-steroids)	34594039	rs17427599	chr6:32667364	C=0.723, T=0.277	0.136183	0.907749	0.278564	0.0748362	0.055-0.095	1e-13
rs114991247	Type 1 diabetes (age at diagnosis)	33179336	rs9275358	chr6:32667895	C=0.827, G=0.173	0.256351	0.919391	0.475	0.083	0.052-0.114	3e-07
rs114991247	Systemic lupus erythematosus	33272962	rs36030018	chr6:32667964	C=0.058, G=0.942	0.861428	0.944995	0.109	1.586	1.51-1.66	3e-36
rs114991247	Lymphoma	23349640	rs2647045	chr6:32668100	A=0.276, G=0.724	0.136899	0.907875	NR	1.69	NA	4e-10
rs114991247	Systemic sclerosis	21779181	rs9275390	chr6:32669156	C=0.308, T=0.692	0.116278	0.90364	0.25	2.38	2.13-2.67	3e-54
rs114991247	Systemic sclerosis	21779181	rs9275390	chr6:32669156	C=0.308, T=0.692	0.116278	0.90364	0.75	1.61	1.35-1.92	1e-07
rs114991247	Rheumatoid arthritis	23918589	rs9275406	chr6:32669955	G=0.692, T=0.308	0.116278	0.90364	0.17	2.1	1.72-2.68	3e-12
rs114991247	Immunoglobulin A vasculitis	35470498	rs9275407	chr6:32670037	G=0.692, T=0.308	0.116278	0.90364	NR	1.66	1.45-1.91	4e-13
rs114991247	Sero-negative rheumatoid arthritis	28706201	rs9275428	chr6:32670978	A=0.691, G=0.309	0.115702	0.903501	NR	NA	NA	2e-24
rs114991247	Non-melanoma skin cancer	29739929	rs13192471	chr6:32671103	C=0.195, T=0.805	0.220505	0.917202	NR	1.14934	1.09-1.21	7e-08
rs114991247	Rheumatoid arthritis	20453841	rs13192471	chr6:32671103	C=0.195, T=0.805	0.220505	0.917202	0.22	1.97	1.82-2.14	2e-58
rs114991247	IgA nephropathy	22197929	rs1794275	chr6:32671248	A=0.225, G=0.775	0.182875	0.914017	0.15	1.3	1.21-1.39	3e-13
rs114991247	Hunner-type interstitial cystitis	37467720	rs1794275	chr6:32671248	A=0.225, G=0.775	0.182875	0.914017	0.27	2.24	1.75-2.87	2e-10
rs114991247	Hypothyroidism or rheumatoid arthritis (pleiotropy)	38368726	rs1794275	chr6:32671248	A=0.225, G=0.775	0.182875	0.914017	NR	NA	NA	3e-29
rs114991247	Hearing loss	35661827	rs567999380	chr6:32672358	A=0.98, T=0.02	0.286705	0.946829	NR	1.159	1.109-1.212	8e-11
rs114991247	Eosinophil counts	32888494	rs9275497	chr6:32673726	A=0.703, G=0.297	0.116514	0.881424	0.239038	0.0256888	0.02-0.031	1e-18
rs114991247	Rheumatoid arthritis	24782177	rs12525220	chr6:32675470	A=0.059, G=0.941	0.878937	0.945928	0.057	3.015	NA	7e-14
rs114991247	Rheumatoid arthritis	24782177	rs12525220	chr6:32675470	A=0.059, G=0.941	0.878937	0.945928	0.057	2.608	NA	3e-12
rs114991247	Rheumatoid arthritis	24782177	rs12525220	chr6:32675470	A=0.059, G=0.941	0.878937	0.945928	0.057	2.869	NA	2e-13
rs114991247	Pulmonary function (smoking interaction)	23284291	rs7764819	chr6:32680576	G=0.131, T=0.869	0.357973	0.923265	0.89	0.001	-0.08232	4e-09
rs114991247	Pulmonary function (smoking interaction)	23284291	rs7764819	chr6:32680576	G=0.131, T=0.869	0.357973	0.923265	0.89	0.0001	-0.00039	4e-09
rs114991247	Crohn's disease	23266558	rs7765379	chr6:32680928	G=0.131, T=0.869	0.357973	0.923265	NR	1.93	1.78-2.09	9e-59
rs114991247	Rheumatoid arthritis	21452313	rs7765379	chr6:32680928	G=0.131, T=0.869	0.357973	0.923265	NR	2.51	NA	5e-23
rs114991247	Enteric fever	25383971	rs7765379	chr6:32680928	G=0.131, T=0.869	0.357973	0.923265	0.945	4.55	2.94-6.67	2e-13
rs114991247	Rheumatoid arthritis or irritable bowel disease	37377963	rs17212937	chr6:32681339	C=0.869, T=0.131	0.357973	0.923265	NR	NA	NA	6e-55
rs114991247	Hypothyroidism or rheumatoid arthritis (pleiotropy)	38368726	rs17212937	chr6:32681339	C=0.869, T=0.131	0.357973	0.923265	NR	NA	NA	1e-196
rs114991247	Autoimmune traits	32534018	rs3957147	chr6:32682135	C=0.829, T=0.171	0.186558	0.778857	0.21	1.34	1.21-1.48	9e-09
rs114991247	Seropositivity for streptococcus pneumoniae peptide (agilent_220944)	37164013	rs3957147	chr6:32682135	C=0.829, T=0.171	0.186558	0.778857	NR	6.256	NA	4e-10
rs114991247	Seropositivity for streptococcus pneumoniae peptide (agilent_220184)	37164013	rs3957147	chr6:32682135	C=0.829, T=0.171	0.186558	0.778857	NR	6.418	NA	1e-10
rs114991247	Seropositivity for streptococcus pneumoniae peptide (agilent_231039)	37164013	rs3957147	chr6:32682135	C=0.829, T=0.171	0.186558	0.778857	NR	5.622	NA	2e-08
rs114991247	Seropositivity for hordeum vulgare (barley) peptide (twist_15602)	37164013	rs3957147	chr6:32682135	C=0.829, T=0.171	0.186558	0.778857	NR	5.666	NA	1e-08
rs114991247	Seropositivity for streptococcus pneumoniae peptide (agilent_220951)	37164013	rs3957147	chr6:32682135	C=0.829, T=0.171	0.186558	0.778857	NR	5.855	NA	5e-09
rs114991247	Hip circumference adjusted for BMI	34021172	rs3957147	chr6:32682135	C=0.829, T=0.171	0.186558	0.778857	NR	0.0232882	0.015-0.031	5e-09
rs12075	Noncognitive aspects of educational attainment	33414549	rs2249581	chr1:159144581	C=0.276, T=0.724	0.165383	0.810018	0.276342	0.044071	0.029-0.059	2e-08
rs12075	Educational attainment (years of education)	30038396	rs2249872	chr1:159146937	A=0.726, T=0.274	0.170625	0.826866	0.7433	0.0133	0.01-0.016	1e-16
rs12075	Select biomarker traits	17903293	rs1474747	chr1:159148513	C=0.368, T=0.632	0.12188	0.371867	NR	NA	NA	3e-06
rs12075	Highest math class taken	30038396	rs2253837	chr1:159156296	C=0.725, T=0.275	0.16799	0.818412	0.7458	0.0187	0.014-0.024	6e-13
rs12075	Self-reported math ability	30038396	rs2253837	chr1:159156296	C=0.725, T=0.275	0.16799	0.818412	0.7451	0.0157	0.011-0.02	2e-12
rs12075	Highest math class taken (MTAG)	30038396	rs2253837	chr1:159156296	C=0.725, T=0.275	0.16799	0.818412	0.2542	0.0183	0.015-0.022	5e-22
rs12075	Educational attainment (MTAG)	30038396	rs3026996	chr1:159167290	A=0.737, C=0.263	0.197453	0.914585	0.7606	0.0139	0.011-0.017	1e-19
rs12075	Educational attainment (years of education)	30038396	rs3026996	chr1:159167290	A=0.737, C=0.263	0.197453	0.914585	0.7606	0.0138	0.011-0.017	5e-17
rs12075	Asthma	32296059	rs3027001	chr1:159169463	C=0.733, T=0.267	0.202081	0.915855	0.77	NA	NA	5e-09
rs12075	Cognitive ability, years of educational attainment or schizophrenia (pleiotropy)	31374203	rs3027001	chr1:159169463	C=0.733, T=0.267	0.202081	0.915855	NR	0.0130226	0.0085-0.0176	2e-08
rs12075	C-C motif chemokine 14 levels	36168886	rs3027012	chr1:159174123	C=0.822, T=0.178	0.142868	1	0.147019	0.480181	0.41-0.55	7e-37
rs12075	Neutrophil count	27863252	rs7550207	chr1:159174885	C=0.245, T=0.755	0.213653	1	0.2373	0.0267993	0.019-0.035	2e-10
rs12075	Granulocyte count	27863252	rs7550207	chr1:159174885	C=0.245, T=0.755	0.213653	1	0.2372	0.0271138	0.019-0.035	1e-10
rs12075	Sum basophil neutrophil counts	27863252	rs7550207	chr1:159174885	C=0.245, T=0.755	0.213653	1	0.2373	0.0270886	0.019-0.035	1e-10
rs12075	Sum neutrophil eosinophil counts	27863252	rs7550207	chr1:159174885	C=0.245, T=0.755	0.213653	1	0.2372	0.026866	0.019-0.035	2e-10
rs12075	White blood cell count	31217584	rs7550207	chr1:159174885	C=0.245, T=0.755	0.213653	1	NR	0.0232476	0.017-0.03	1e-12
rs12075	C-C motif chemokine 14 levels	36168886	rs7550207	chr1:159174885	C=0.245, T=0.755	0.213653	1	0.158092	0.354361	0.28-0.43	6e-22
rs12075	C-reactive protein levels (MTAG)	36376304	rs7550207	chr1:159174885	C=0.245, T=0.755	0.213653	1	NR	0.02249	0.018-0.027	8e-21
rs12075	Monocyte count	27863252	rs12075	chr1:159175354	A=0.602, G=0.398	1	1	0.5801	0.0334392	0.026-0.041	2e-20
rs12075	Myeloid white cell count	27863252	rs12075	chr1:159175354	A=0.602, G=0.398	1	1	0.58	0.0219966	0.015-0.029	1e-09
rs12075	Eotaxin levels	27989323	rs12075	chr1:159175354	A=0.602, G=0.398	1	1	NR	0.1671	0.14-0.2	1e-26
rs12075	Growth-regulated protein alpha levels	27989323	rs12075	chr1:159175354	A=0.602, G=0.398	1	1	NR	0.3751	0.33-0.42	1e-55
rs12075	Interleukin-8 levels	27989323	rs12075	chr1:159175354	A=0.602, G=0.398	1	1	NR	0.12	0.074-0.166	4e-07
rs12075	Monocyte chemoattractant protein-1 levels	27989323	rs12075	chr1:159175354	A=0.602, G=0.398	1	1	NR	0.2185	0.19-0.25	1e-44
rs12075	Basophil percentage of white cells	27863252	rs12075	chr1:159175354	A=0.602, G=0.398	1	1	0.5801	0.0282695	0.021-0.035	7e-16
rs12075	White blood cell count (basophil)	27863252	rs12075	chr1:159175354	A=0.602, G=0.398	1	1	0.58	0.0346934	0.028-0.042	9e-23
rs12075	Basophil percentage of granulocytes	27863252	rs12075	chr1:159175354	A=0.602, G=0.398	1	1	0.58	0.0260905	0.019-0.033	2e-13
rs12075	Blood protein levels	27532455	rs12075	chr1:159175354	A=0.602, G=0.398	1	1	NR	0.3627	NA	7e-07
rs12075	Basophil count	32888493	rs12075	chr1:159175354	A=0.602, G=0.398	1	1	0.515607	NA	NA	1e-39
rs12075	Basophil percentage of white cells	32888494	rs12075	chr1:159175354	A=0.602, G=0.398	1	1	0.579208	0.0230839	0.019-0.028	2e-24
rs12075	Basophil count	32888494	rs12075	chr1:159175354	A=0.602, G=0.398	1	1	0.579184	0.0306831	0.026-0.035	1e-42
rs12075	Basophil count	32888493	rs12075	chr1:159175354	A=0.602, G=0.398	1	1	0.579533	0.027771	0.024-0.032	6e-41
rs12075	Monocyte count	32888494	rs12075	chr1:159175354	A=0.602, G=0.398	1	1	0.42084	0.0308262	0.026-0.035	5e-43
rs12075	Monocyte chemoattractant protein-4 levels	32641083	rs12075	chr1:159175354	A=0.602, G=0.398	1	1	0.42037	0.6196	0.53-0.71	7e-42
rs12075	Lymphocyte percentage of white cells	32888494	rs12075	chr1:159175354	A=0.602, G=0.398	1	1	0.579216	0.0186321	0.014-0.023	1e-16
rs12075	Monocyte percentage of white cells	32888494	rs12075	chr1:159175354	A=0.602, G=0.398	1	1	0.579161	0.0165695	0.012-0.021	1e-13
rs12075	Monocyte chemoattractant protein-1 levels	23017229	rs12075	chr1:159175354	A=0.602, G=0.398	1	1	0.43	NA	NA	1e-21
rs12075	Obesity-related traits	23251661	rs12075	chr1:159175354	A=0.602, G=0.398	1	1	0.436	0.1	/	1e-21
rs12075	White blood cell count	22037903	rs12075	chr1:159175354	A=0.602, G=0.398	1	1	0.08	1.27	1.03-1.51/	5e-24
rs12075	Inflammatory biomarkers	22291609	rs12075	chr1:159175354	A=0.602, G=0.398	1	1	0.49	NA	NA	4e-51
rs12075	Educational attainment	25201988	rs12075	chr1:159175354	A=0.602, G=0.398	1	1	0.577	0.022	NA	1e-06
rs12075	White blood cell count	32888494	rs12075	chr1:159175354	A=0.602, G=0.398	1	1	0.579274	0.0227991	0.018-0.027	4e-24
rs12075	Monocyte count	32888493	rs12075	chr1:159175354	A=0.602, G=0.398	1	1	0.579474	0.027028	0.023-0.031	2e-46
rs12075	Neutrophil count	32888494	rs12075	chr1:159175354	A=0.602, G=0.398	1	1	0.579217	0.023302	0.019-0.028	4e-25
rs12075	White blood cell count	31217584	rs12075	chr1:159175354	A=0.602, G=0.398	1	1	NR	0.0316094	0.026-0.037	1e-28
rs12075	Monocyte chemoattractant protein-1 levels	31217265	rs12075	chr1:159175354	A=0.602, G=0.398	1	1	0.561	0.125	NA	2e-24
rs12075	Serum levels of protein CXCL2;CXCL3	35078996	rs12075	chr1:159175354	A=0.602, G=0.398	1	1	0.4353	0.226488	0.19-0.26	6e-34
rs12075	Serum levels of protein CXCL5	35078996	rs12075	chr1:159175354	A=0.602, G=0.398	1	1	0.4353	0.245237	0.21-0.28	8e-42
rs12075	Serum levels of protein CXCL6	35078996	rs12075	chr1:159175354	A=0.602, G=0.398	1	1	0.4353	0.379707	0.35-0.41	3e-102
rs12075	Serum levels of protein CXCL8	35078996	rs12075	chr1:159175354	A=0.602, G=0.398	1	1	0.4353	0.438549	0.4-0.47	8e-140
rs12075	Serum levels of protein CXCL1	35078996	rs12075	chr1:159175354	A=0.602, G=0.398	1	1	0.4353	0.203778	0.17-0.24	3e-30
rs12075	Serum levels of protein CXCL11	35078996	rs12075	chr1:159175354	A=0.602, G=0.398	1	1	0.4353	0.195162	0.16-0.23	5e-26
rs12075	Serum levels of protein CCL2	35078996	rs12075	chr1:159175354	A=0.602, G=0.398	1	1	0.4353	0.492103	0.46-0.53	3e-168
rs12075	Serum levels of protein CCL11	35078996	rs12075	chr1:159175354	A=0.602, G=0.398	1	1	0.4353	0.486586	0.45-0.52	3e-166
rs12075	Serum levels of protein CCL14	35078996	rs12075	chr1:159175354	A=0.602, G=0.398	1	1	0.4353	0.269167	0.23-0.3	7e-52
rs12075	Serum levels of protein CCL17	35078996	rs12075	chr1:159175354	A=0.602, G=0.398	1	1	0.4353	0.228835	0.19-0.27	4e-34
rs12075	Serum levels of protein CDSN	35078996	rs12075	chr1:159175354	A=0.602, G=0.398	1	1	0.4353	0.558217	0.52-0.59	4e-225
rs12075	Eotaxin levels	37563310	rs12075	chr1:159175354	A=0.602, G=0.398	1	1	0.55	0.075	0.053-0.097	4e-11
rs12075	Monocyte chemoattractant protein-1 levels	36349687	rs12075	chr1:159175354	A=0.602, G=0.398	1	1	NR	0.6918	0.64-0.74	8e-183
rs12075	C-X-C motif chemokine 1 levels	36349687	rs12075	chr1:159175354	A=0.602, G=0.398	1	1	NR	0.5556	0.51-0.6	2e-107
rs12075	C-C motif chemokine 17 levels	36349687	rs12075	chr1:159175354	A=0.602, G=0.398	1	1	NR	0.1978	0.14-0.25	5e-13
rs12075	Basophil count	34594039	rs12075	chr1:159175354	A=0.602, G=0.398	1	1	NR	0.0143	0.01-0.018	3e-13
rs12075	C-C motif chemokine 14 levels	34648354	rs12075	chr1:159175354	A=0.602, G=0.398	1	1	0.58	0.166	0.14-0.19	7e-36
rs12075	C-C motif chemokine 7 levels	34648354	rs12075	chr1:159175354	A=0.602, G=0.398	1	1	0.58	0.134	0.11-0.16	5e-23
rs12075	Monocyte chemoattractant protein-1 levels	33067605	rs12075	chr1:159175354	A=0.602, G=0.398	1	1	0.56	0.0779	NA	2e-22
rs12075	C-X-C motif chemokine 6 levels	33067605	rs12075	chr1:159175354	A=0.602, G=0.398	1	1	0.56	0.0463	NA	2e-06
rs12075	Monocyte chemoattractant protein-1 levels	33227023	rs12075	chr1:159175354	A=0.602, G=0.398	1	1	NR	0.1166	0.11-0.13	1e-134
rs12075	Monocyte count	34469753	rs12075	chr1:159175354	A=0.602, G=0.398	1	1	0.421	NA	NA	2e-10
rs12075	Basophil count	34469753	rs12075	chr1:159175354	A=0.602, G=0.398	1	1	0.421	NA	NA	2e-11
rs12075	Monocyte chemoattractant protein-1 levels	38747556	rs12075	chr1:159175354	A=0.602, G=0.398	1	1	0.5826	0.225	0.21-0.24	7e-149
rs12075	C-X-C motif chemokine 11 levels	36168886	rs12075	chr1:159175354	A=0.602, G=0.398	1	1	0.303066	0.227377	0.17-0.29	7e-14
rs12075	Eotaxin levels	36168886	rs12075	chr1:159175354	A=0.602, G=0.398	1	1	0.303066	0.219981	0.16-0.28	4e-13
rs12075	Corneodesmosin levels (CDSN.7085.81.3)	29875488	rs12075	chr1:159175354	A=0.602, G=0.398	1	1	0.584	0.29	0.23-0.35	3e-30
rs12075	Eotaxin levels (CCL11.5301.7.3)	29875488	rs12075	chr1:159175354	A=0.602, G=0.398	1	1	0.584	0.23	0.17-0.29	9e-20
rs12075	Monocyte count	34594039	rs12075	chr1:159175354	A=0.602, G=0.398	1	1	NR	0.0214	0.017-0.026	6e-22
rs12075	IgE levels	22075330	rs13962	chr1:159175527	A=0.184, G=0.816	0.148736	1	NR	0.09	NA	2e-11
rs12075	C-C motif chemokine 14 levels (CCL14.2900.53.3)	29875488	rs13962	chr1:159175527	A=0.184, G=0.816	0.148736	1	0.171	0.24	0.18-0.3	6e-13
rs12075	C-reactive protein levels	33462484	rs12042349	chr1:159176490	C=0.882, T=0.118	0.203253	1	NR	0.0466	0.039-0.054	2e-31
rs12075	C-reactive protein levels (MTAG)	36376304	rs12042349	chr1:159176490	C=0.882, T=0.118	0.203253	1	NR	0.04689	0.04-0.053	1e-44
rs12075	White blood cell count	34925446	rs55872368	chr1:159176856	G=0.836, T=0.164	0.129502	1	NR	0.336947	0.31-0.37	7e-108
rs12075	Self-reported math ability (MTAG)	30038396	rs863006	chr1:159177748	A=0.583, G=0.417	0.719879	0.884121	0.5602	0.0144	0.011-0.018	1e-15
rs12075	Cognitive performance (MTAG)	30038396	rs863006	chr1:159177748	A=0.583, G=0.417	0.719879	0.884121	0.5624	0.0147	0.01-0.019	2e-10
rs12075	Educational attainment	35361970	rs863006	chr1:159177748	A=0.583, G=0.417	0.719879	0.884121	0.5624	0.00983958	0.0078-0.0119	1e-20
rs12075	C-C motif chemokine 14 levels	36168886	rs2325919	chr1:159222811	G=0.501, T=0.499	0.123762	0.433875	0.230494	0.263334	0.2-0.33	6e-17
rs12075	DNA methylation-estimated granulocyte proportions	34187551	rs2262422	chr1:159223787	A=0.264, G=0.736	0.148826	0.791992	0.9584	0.0664	0.053-0.079	8e-24
rs12075	CCL13/CCL8 protein level ratio	38412862	rs2427832	chr1:159233075	A=0.223, G=0.777	0.141075	0.570161	NR	0.185091	0.17-0.2	1e-122
rs12075	Educational attainment (years of education)	30038396	rs2254681	chr1:159248048	A=0.223, G=0.777	0.144766	0.577572	0.2517	0.0101	0.007-0.0132	4e-10
rs12075	C-C motif chemokine 14 levels	36168886	rs2494263	chr1:159255794	A=0.757, G=0.243	0.11314	0.48293	0.255026	0.245255	0.18-0.31	6e-15
rs12075	OTU99_120 (Ruminococcaceae) prevalence	33462482	rs2251746	chr1:159272060	C=0.296, T=0.704	0.165635	0.772131	NR	0.262782	0.15-0.37	3e-06
rs12075	OTU97_105 (Ruminococcaceae) prevalence	33462482	rs2251746	chr1:159272060	C=0.296, T=0.704	0.165635	0.772131	NR	0.264842	0.16-0.37	2e-06
rs12075	IgE levels	18846228	rs2251746	chr1:159272060	C=0.296, T=0.704	0.165635	0.772131	0.26	19.2	%	2e-20
rs12075	IgE levels	22075330	rs2251746	chr1:159272060	C=0.296, T=0.704	0.165635	0.772131	NR	0.09	NA	5e-26
rs12075	IgE levels	34536413	rs2251746	chr1:159272060	C=0.296, T=0.704	0.165635	0.772131	0.19	NA	NA	1e-17
rs12075	Immunoglobulin E levels	34648354	rs2251746	chr1:159272060	C=0.296, T=0.704	0.165635	0.772131	0.72	0.129	0.1-0.158	4e-18
rs12075	Select biomarker traits	17903293	rs2494250	chr1:159278251	C=0.746, G=0.254	0.119756	0.481229	NR	NA	NA	1e-14
rs12075	Monocyte chemoattractant protein-4 levels	32641083	rs4269772	chr1:159290661	C=0.178, T=0.822	0.170831	0.721777	0.20498	0.35786	0.25-0.47	2e-10
rs12075	Monocyte chemoattractant protein-1 levels	27989323	rs6703348	chr1:159291683	C=0.729, G=0.271	0.202628	0.907875	NR	0.145	0.11-0.18	5e-16
rs12075	ICD10 L50: Urticaria	37430141	rs6703348	chr1:159291683	C=0.729, G=0.271	0.202628	0.907875	0.2881	0.92	0.9-0.94	8e-18
rs12075	Educational attainment (years of education)	30595370	rs12132451	chr1:159313842	A=0.469, G=0.531	0.161282	0.525773	NR	NA	NA	3e-12
rs12075	Monocyte chemoattractant protein-1 levels	33227023	rs11265174	chr1:159320359	A=0.181, T=0.819	0.163497	0.698999	NR	0.0796	0.068-0.091	1e-40
rs12075	Educational attainment	34855049	rs10908710	chr1:159320979	A=0.469, G=0.531	0.161282	0.525773	NR	NA	NA	3e-11
rs12075	IgE levels	22075330	rs4656784	chr1:159326880	A=0.78, G=0.22	0.1574	0.920339	NR	0.08	NA	2e-16
rs12075	Eotaxin levels	27989323	rs12045356	chr1:159335276	G=0.172, T=0.828	0.155291	0.702532	NR	0.1294	0.087-0.172	2e-09
rs12075	Educational attainment (MTAG)	30038396	rs11265191	chr1:159400359	C=0.67, T=0.33	0.116421	0.394976	0.3346	0.0091	0.0064-0.0118	5e-11
rs12075	Cognitive performance (MTAG)	30038396	rs11265191	chr1:159400359	C=0.67, T=0.33	0.116421	0.394976	0.3356	0.0133	0.0086-0.018	4e-08
rs12075	Highest math class taken (MTAG)	30038396	rs11265191	chr1:159400359	C=0.67, T=0.33	0.116421	0.394976	0.331	0.0109	0.0074-0.0144	5e-10
rs12075	Educational attainment (years of education)	30038396	rs11265191	chr1:159400359	C=0.67, T=0.33	0.116421	0.394976	0.3346	0.0083	0.0054-0.0112	2e-08
rs12075	Select biomarker traits	17903293	rs4128725	chr1:159405959	C=0.1, T=0.9	0.147576	0.934255	NR	NA	NA	4e-12
rs12075	CCL11/CCL7 protein level ratio	38412862	rs4128725	chr1:159405959	C=0.1, T=0.9	0.147576	0.934255	NR	0.200598	0.18-0.22	6e-87
rs12075	Growth-regulated protein alpha levels	27989323	rs4656236	chr1:159410975	A=0.269, G=0.731	0.200295	0.907196	NR	0.2593	0.21-0.31	3e-21
rs12075	Monocyte chemoattractant protein-1 levels	27989323	rs4656236	chr1:159410975	A=0.269, G=0.731	0.200295	0.907196	NR	0.1537	0.12-0.19	1e-16
rs12075	CCL2/CCL7 protein level ratio	38412862	rs4656236	chr1:159410975	A=0.269, G=0.731	0.200295	0.907196	NR	0.19661	0.18-0.21	6e-144
rs12075	Eotaxin levels	27989323	rs10908733	chr1:159504054	A=0.117, T=0.883	0.158552	0.887453	NR	0.1387	0.093-0.184	2e-09
rs12075	Monocyte chemoattractant protein-1 levels	33227023	rs75285799	chr1:159508009	C=0.877, T=0.123	0.15488	0.852736	NR	0.0717	0.059-0.085	2e-26
rs12075	Monocyte chemoattractant protein-1 levels	27989323	rs11265230	chr1:159515295	A=0.877, G=0.123	0.15488	0.852736	NR	0.1456	0.1-0.19	2e-11
rs140734053	Growth-regulated protein alpha levels	27989323	rs140734053	chr10:5401459	A=0.025, G=0.975	1	1	NR	0.7257	0.42-1.03	4e-06
rs185768063	Growth-regulated protein alpha levels	27989323	rs185768063	chr6:16494983	A=0.986, G=0.014	1	1	NR	0.3998	0.25-0.55	1e-07
rs188345231	Growth-regulated protein alpha levels	27989323	rs188345231	chr8:41437350	C=0.988, T=0.012	1	1	NR	0.623	0.36-0.88	4e-06
rs508977	Neutrophil count	32888494	rs10015342	chr4:74713799	A=0.145, T=0.855	0.149107	0.517403	0.148452	0.0219397	0.015-0.029	6e-10
rs508977	Serum levels of protein IFNLR1	35078996	rs7658970	chr4:74713950	C=0.714, T=0.286	0.167405	0.469365	0.2892	0.182218	0.14-0.22	1e-18
rs508977	Serum levels of protein SCGB2A1	35078996	rs7658970	chr4:74713950	C=0.714, T=0.286	0.167405	0.469365	0.2892	0.244586	0.21-0.28	7e-37
rs508977	Serum levels of protein TMCC3	35078996	rs7658970	chr4:74713950	C=0.714, T=0.286	0.167405	0.469365	0.2892	0.145066	0.1-0.19	4e-12
rs508977	Serum levels of protein PSG5	35078996	rs7658970	chr4:74713950	C=0.714, T=0.286	0.167405	0.469365	0.2892	0.207888	0.17-0.25	3e-24
rs508977	Serum levels of protein WISP3	35078996	rs7658970	chr4:74713950	C=0.714, T=0.286	0.167405	0.469365	0.2892	0.185318	0.15-0.23	2e-19
rs508977	N-acylneuraminate-9-phosphatase levels	34648354	rs7658970	chr4:74713950	C=0.714, T=0.286	0.167405	0.469365	0.3	0.22	0.19-0.25	1e-57
rs508977	Serum levels of protein RELB	35078996	rs7658970	chr4:74713950	C=0.714, T=0.286	0.167405	0.469365	0.2892	0.159879	0.12-0.2	1e-17
rs508977	Serum levels of protein RIC3	35078996	rs7658970	chr4:74713950	C=0.714, T=0.286	0.167405	0.469365	0.2892	0.198884	0.16-0.24	4e-23
rs508977	Beta-soluble NSF attachment protein levels (NAPB.12655.30.3)	29875488	rs7658970	chr4:74713950	C=0.714, T=0.286	0.167405	0.469365	0.706	0.18	0.12	4e-12
rs508977	Serum levels of protein KPNA4	35078996	rs2367288	chr4:74714098	A=0.714, G=0.286	0.167405	0.469365	0.2896	0.29402	0.26-0.33	1e-50
rs508977	Serum levels of protein CREBBP	35078996	rs2367288	chr4:74714098	A=0.714, G=0.286	0.167405	0.469365	0.2896	0.306624	0.27-0.34	2e-63
rs508977	Serum levels of protein EIF4EBP2	35078996	rs2367288	chr4:74714098	A=0.714, G=0.286	0.167405	0.469365	0.2896	0.444723	0.41-0.48	2e-131
rs508977	Serum levels of protein TNFAIP8	35078996	rs2367288	chr4:74714098	A=0.714, G=0.286	0.167405	0.469365	0.2896	0.691058	0.65-0.73	1e-300
rs508977	Serum levels of protein PGK1	35078996	rs2367288	chr4:74714098	A=0.714, G=0.286	0.167405	0.469365	0.2896	0.191327	0.15-0.23	1e-23
rs508977	Desmocollin-1 levels	34648354	rs2367288	chr4:74714098	A=0.714, G=0.286	0.167405	0.469365	0.7	0.252	0.22-0.28	1e-65
rs508977	Protein LDOC1 levels	34648354	rs2367288	chr4:74714098	A=0.714, G=0.286	0.167405	0.469365	0.7	0.137	0.11-0.17	1e-20
rs508977	Beta-soluble NSF attachment protein levels	34648354	rs2367288	chr4:74714098	A=0.714, G=0.286	0.167405	0.469365	0.7	0.193	0.16-0.22	3e-39
rs508977	Platelet factor 4 variant levels	34648354	rs2367288	chr4:74714098	A=0.714, G=0.286	0.167405	0.469365	0.7	0.868	0.84-0.89	0
rs508977	Serum levels of protein EVA1B	35078996	rs2367288	chr4:74714098	A=0.714, G=0.286	0.167405	0.469365	0.2896	0.410257	0.37-0.45	8e-92
rs508977	Serum levels of protein ID2	35078996	rs2367288	chr4:74714098	A=0.714, G=0.286	0.167405	0.469365	0.2896	0.586231	0.55-0.62	1e-206
rs508977	Serum levels of protein RAB39B	35078996	rs2367288	chr4:74714098	A=0.714, G=0.286	0.167405	0.469365	0.2896	0.550787	0.51-0.59	8e-189
rs508977	Blood protein levels	30072576	rs872914	chr4:74718101	A=0.713, G=0.287	0.166068	0.468625	0.710938	0.164265	0.11-0.22	1e-09
rs508977	Blood protein levels	30072576	rs872914	chr4:74718101	A=0.713, G=0.287	0.166068	0.468625	0.710938	0.151451	0.1-0.2	1e-09
rs508977	Blood protein levels	30072576	rs872914	chr4:74718101	A=0.713, G=0.287	0.166068	0.468625	0.710938	0.166957	0.11-0.22	1e-09
rs508977	Blood protein levels	30072576	rs872914	chr4:74718101	A=0.713, G=0.287	0.166068	0.468625	0.710938	0.163696	0.11-0.22	1e-09
rs508977	Blood protein levels	30072576	rs872914	chr4:74718101	A=0.713, G=0.287	0.166068	0.468625	0.710938	0.157847	0.11-0.21	4e-09
rs508977	Blood protein levels	30072576	rs872914	chr4:74718101	A=0.713, G=0.287	0.166068	0.468625	0.710938	0.158002	0.11-0.21	4e-09
rs508977	Blood protein levels	30072576	rs872914	chr4:74718101	A=0.713, G=0.287	0.166068	0.468625	0.710938	0.155191	0.1-0.21	6e-09
rs508977	Blood protein levels	30072576	rs872914	chr4:74718101	A=0.713, G=0.287	0.166068	0.468625	0.710938	0.153311	0.1-0.21	7e-09
rs508977	Blood protein levels	30072576	rs872914	chr4:74718101	A=0.713, G=0.287	0.166068	0.468625	0.710938	0.167248	0.12-0.22	3e-10
rs508977	Blood protein levels	30072576	rs872914	chr4:74718101	A=0.713, G=0.287	0.166068	0.468625	0.710938	0.419384	0.37-0.47	2e-57
rs508977	Blood protein levels	30072576	rs872914	chr4:74718101	A=0.713, G=0.287	0.166068	0.468625	0.710938	0.36604	0.32-0.42	1e-43
rs508977	Blood protein levels	30072576	rs872914	chr4:74718101	A=0.713, G=0.287	0.166068	0.468625	0.710938	0.759021	0.71-0.81	8e-192
rs508977	Blood protein levels	30072576	rs872914	chr4:74718101	A=0.713, G=0.287	0.166068	0.468625	0.710938	0.783675	0.74-0.83	2e-214
rs508977	Blood protein levels	30072576	rs872914	chr4:74718101	A=0.713, G=0.287	0.166068	0.468625	0.710938	0.608786	0.56-0.66	3e-124
rs508977	Blood protein levels	30072576	rs872914	chr4:74718101	A=0.713, G=0.287	0.166068	0.468625	0.710938	0.209375	0.16-0.26	5e-15
rs508977	Blood protein levels	30072576	rs872914	chr4:74718101	A=0.713, G=0.287	0.166068	0.468625	0.710938	0.685879	0.64-0.73	3e-160
rs508977	Blood protein levels	30072576	rs872914	chr4:74718101	A=0.713, G=0.287	0.166068	0.468625	0.710938	0.19123	0.14-0.24	1e-12
rs508977	Blood protein levels	30072576	rs872914	chr4:74718101	A=0.713, G=0.287	0.166068	0.468625	0.710938	0.215866	0.16-0.27	4e-16
rs508977	Blood protein levels	30072576	rs872914	chr4:74718101	A=0.713, G=0.287	0.166068	0.468625	0.710938	0.203503	0.15-0.26	4e-14
rs508977	Blood protein levels	30072576	rs872914	chr4:74718101	A=0.713, G=0.287	0.166068	0.468625	0.710938	0.204108	0.15-0.26	4e-14
rs508977	Blood protein levels	30072576	rs872914	chr4:74718101	A=0.713, G=0.287	0.166068	0.468625	0.710938	0.199596	0.15-0.25	5e-14
rs508977	Blood protein levels	30072576	rs872914	chr4:74718101	A=0.713, G=0.287	0.166068	0.468625	0.710938	0.190624	0.14-0.24	8e-13
rs508977	Blood protein levels	30072576	rs872914	chr4:74718101	A=0.713, G=0.287	0.166068	0.468625	0.710938	0.831716	0.79-0.88	2e-250
rs508977	Blood protein levels	30072576	rs872914	chr4:74718101	A=0.713, G=0.287	0.166068	0.468625	0.710938	0.596552	0.55-0.65	1e-112
rs508977	Blood protein levels	30072576	rs872914	chr4:74718101	A=0.713, G=0.287	0.166068	0.468625	0.710938	0.179797	0.13-0.23	3e-11
rs508977	Blood protein levels	30072576	rs872914	chr4:74718101	A=0.713, G=0.287	0.166068	0.468625	0.710938	0.318243	0.27-0.37	3e-34
rs508977	Blood protein levels	30072576	rs872914	chr4:74718101	A=0.713, G=0.287	0.166068	0.468625	0.710938	0.309094	0.26-0.36	3e-30
rs508977	Blood protein levels	30072576	rs872914	chr4:74718101	A=0.713, G=0.287	0.166068	0.468625	0.710938	0.32032	0.27-0.37	1e-31
rs508977	Blood protein levels	30072576	rs872914	chr4:74718101	A=0.713, G=0.287	0.166068	0.468625	0.710938	0.306349	0.26-0.36	3e-31
rs508977	Blood protein levels	30072576	rs872914	chr4:74718101	A=0.713, G=0.287	0.166068	0.468625	0.710938	0.468983	0.42-0.52	3e-73
rs508977	Blood protein levels	30072576	rs872914	chr4:74718101	A=0.713, G=0.287	0.166068	0.468625	0.710938	0.387786	0.34-0.44	2e-49
rs508977	Blood protein levels	30072576	rs872914	chr4:74718101	A=0.713, G=0.287	0.166068	0.468625	0.710938	0.391951	0.34-0.44	8e-52
rs508977	Blood protein levels	30072576	rs872914	chr4:74718101	A=0.713, G=0.287	0.166068	0.468625	0.710938	0.298687	0.25-0.35	2e-29
rs508977	Blood protein levels	30072576	rs872914	chr4:74718101	A=0.713, G=0.287	0.166068	0.468625	0.710938	0.285753	0.23-0.34	1e-27
rs508977	Blood protein levels	30072576	rs872914	chr4:74718101	A=0.713, G=0.287	0.166068	0.468625	0.710938	0.259733	0.21-0.31	2e-22
rs508977	Blood protein levels	30072576	rs872914	chr4:74718101	A=0.713, G=0.287	0.166068	0.468625	0.710938	0.254702	0.2-0.31	6e-22
rs508977	Blood protein levels	30072576	rs872914	chr4:74718101	A=0.713, G=0.287	0.166068	0.468625	0.710938	0.265933	0.21-0.32	3e-23
rs508977	Blood protein levels	30072576	rs872914	chr4:74718101	A=0.713, G=0.287	0.166068	0.468625	0.710938	0.257354	0.21-0.31	1e-21
rs508977	Blood protein levels	30072576	rs872914	chr4:74718101	A=0.713, G=0.287	0.166068	0.468625	0.710938	0.257806	0.21-0.31	1e-21
rs508977	Blood protein levels	30072576	rs872914	chr4:74718101	A=0.713, G=0.287	0.166068	0.468625	0.710938	0.236233	0.18-0.29	5e-18
rs508977	Blood protein levels	30072576	rs872914	chr4:74718101	A=0.713, G=0.287	0.166068	0.468625	0.710938	0.228476	0.18-0.28	1e-17
rs508977	Blood protein levels	30072576	rs872914	chr4:74718101	A=0.713, G=0.287	0.166068	0.468625	0.710938	0.221606	0.17-0.27	6e-17
rs508977	Serum levels of protein AXIN2	35078996	rs872914	chr4:74718101	A=0.713, G=0.287	0.166068	0.468625	0.2899	0.294706	0.26-0.33	2e-53
rs508977	Proteasome subunit beta type-9 levels	34648354	rs872914	chr4:74718101	A=0.713, G=0.287	0.166068	0.468625	0.7	0.144	0.11-0.17	3e-22
rs508977	Phosphoglycerate kinase 1 levels (PGK1.5020.50.1)	29875488	rs872914	chr4:74718101	A=0.713, G=0.287	0.166068	0.468625	0.708	0.18	0.12	6e-12
rs508977	Serum levels of protein ARL1	35078996	rs941757	chr4:74718845	C=0.287, G=0.713	0.170327	0.474596	0.2898	0.267003	0.23-0.3	2e-43
rs508977	Serum levels of protein ARMC5	35078996	rs941757	chr4:74718845	C=0.287, G=0.713	0.170327	0.474596	0.2898	0.224815	0.19-0.26	4e-29
rs508977	Serum levels of protein STX1B	35078996	rs941757	chr4:74718845	C=0.287, G=0.713	0.170327	0.474596	0.2898	0.282664	0.24-0.32	2e-45
rs508977	Serum levels of protein SULT1E1	35078996	rs941757	chr4:74718845	C=0.287, G=0.713	0.170327	0.474596	0.2898	0.148323	0.11-0.19	1e-13
rs508977	Serum levels of protein KITLG	35078996	rs941757	chr4:74718845	C=0.287, G=0.713	0.170327	0.474596	0.2898	0.374152	0.34-0.41	3e-82
rs508977	Serum levels of protein GSTT2	35078996	rs941757	chr4:74718845	C=0.287, G=0.713	0.170327	0.474596	0.2898	0.27708	0.24-0.32	2e-41
rs508977	Serum levels of protein TXNDC11	35078996	rs941757	chr4:74718845	C=0.287, G=0.713	0.170327	0.474596	0.2898	0.151853	0.11-0.19	5e-14
rs508977	Serum levels of protein VPS29	35078996	rs941757	chr4:74718845	C=0.287, G=0.713	0.170327	0.474596	0.2898	0.197063	0.16-0.23	5e-26
rs508977	ER membrane protein complex subunit 1 levels	34648354	rs941757	chr4:74718845	C=0.287, G=0.713	0.170327	0.474596	0.3	0.149	0.12-0.18	2e-24
rs508977	Serum levels of protein NLGN4X	35078996	rs941757	chr4:74718845	C=0.287, G=0.713	0.170327	0.474596	0.2898	0.270366	0.23-0.31	2e-42
rs508977	Serum levels of protein ETNK1	35078996	rs941757	chr4:74718845	C=0.287, G=0.713	0.170327	0.474596	0.2898	0.379459	0.34-0.42	6e-86
rs508977	Serum levels of protein PSMD9	35078996	rs941757	chr4:74718845	C=0.287, G=0.713	0.170327	0.474596	0.2898	0.112533	0.081-0.144	1e-12
rs508977	ER membrane protein complex subunit 1 levels (EMC1.11989.35.3)	29875488	rs941758	chr4:74718941	A=0.713, C=0.287	0.170327	0.474596	0.708	0.36	0.12	9e-43
rs508977	Platelet factor 4 variant levels (PF4V1.5663.18.3)	29875488	rs941758	chr4:74718941	A=0.713, C=0.287	0.170327	0.474596	0.708	0.49	0.12	7e-85
rs508977	Beta-soluble NSF attachment protein levels (NAPB.12655.30.3)	29875488	rs941758	chr4:74718941	A=0.713, C=0.287	0.170327	0.474596	0.708	0.18	0.12	5e-12
rs508977	Serum total protein levels	34594039	rs7695276	chr4:74724385	C=0.855, T=0.145	0.154303	0.52634	NR	0.0162	0.011-0.021	3e-09
rs508977	IgA nephropathy	37337107	rs6828610	chr4:74725320	A=0.855, G=0.145	0.154303	0.52634	NR	1.14	NA	4e-08
rs508977	Serum levels of protein CXCL1	35078996	rs2145614	chr4:74728508	A=0.952, G=0.048	0.115136	0.8369	0.02528	0.400871	0.29-0.52	7e-12
rs508977	Growth-regulated alpha protein levels	28240269	rs3117600	chr4:74731812	A=0.716, G=0.284	0.445748	0.762175	NR	1.013	0.94-1.09	3e-120
rs508977	Blood protein levels	30072576	rs3117602	chr4:74732886	A=0.048, C=0.952	0.115136	0.8369	0.972344	0.504825	0.36-0.65	2e-11
rs508977	Blood protein levels	30072576	rs3117602	chr4:74732886	A=0.048, C=0.952	0.115136	0.8369	0.972344	0.564479	0.41-0.71	2e-13
rs508977	Blood protein levels	30072576	rs3117602	chr4:74732886	A=0.048, C=0.952	0.115136	0.8369	0.972344	0.450615	0.3-0.6	2e-09
rs508977	Blood protein levels	30072576	rs3117602	chr4:74732886	A=0.048, C=0.952	0.115136	0.8369	0.972344	0.393817	0.25-0.54	9e-08
rs508977	Blood protein levels	30072576	rs3117602	chr4:74732886	A=0.048, C=0.952	0.115136	0.8369	0.972344	0.732837	0.59-0.88	2e-22
rs508977	Blood protein levels	30072576	rs3117602	chr4:74732886	A=0.048, C=0.952	0.115136	0.8369	0.972344	0.722051	0.58-0.87	4e-22
rs508977	Blood protein levels	30072576	rs3117602	chr4:74732886	A=0.048, C=0.952	0.115136	0.8369	0.972344	0.703002	0.55-0.85	3e-20
rs508977	Growth-regulated alpha protein levels (CXCL1.2985.35.1)	29875488	rs3117602	chr4:74732886	A=0.048, C=0.952	0.115136	0.8369	0.048	1.16	1.06-1.26	2e-101
rs508977	Growth-regulated alpha protein levels (CXCL1.2985.35.1)	29875488	rs3117603	chr4:74733558	A=0.717, T=0.283	0.448321	0.762505	0.129	0.7	0.62-0.78	1e-62
rs508977	C-X-C motif chemokine 1 levels	33067605	rs3117604	chr4:74734668	C=0.288, T=0.712	0.477682	0.796719	0.69	0.2981	NA	9e-212
rs508977	Growth-regulated alpha protein levels	36168886	rs3117604	chr4:74734668	C=0.288, T=0.712	0.477682	0.796719	0.441377	0.827204	0.77-0.88	2e-204
rs508977	CXCL1 protein levels	38565889	rs3117604	chr4:74734668	C=0.288, T=0.712	0.477682	0.796719	NR	0.4122	0.29-0.54	3e-10
rs508977	Growth-regulated protein alpha levels	27989323	rs74544699	chr4:74734681	A=0.955, G=0.045	0.128065	0.913013	NR	0.563	NA	4e-11
rs508977	Blood protein levels in cardiovascular risk	28369058	rs74544699	chr4:74734681	A=0.955, G=0.045	0.128065	0.913013	0.95	0.45	NA	1e-30
rs508977	C-X-C motif chemokine 1 levels	36349687	rs74544699	chr4:74734681	A=0.955, G=0.045	0.128065	0.913013	NR	0.5299	0.4-0.66	7e-16
rs508977	Growth-regulated alpha protein levels	36168886	rs74544699	chr4:74734681	A=0.955, G=0.045	0.128065	0.913013	0.0652693	1.12224	1.02-1.23	4e-96
rs508977	Growth-regulated alpha protein levels	34648354	rs3097411	chr4:74738454	C=0.771, G=0.229	0.716149	0.858174	0.76	1.014	0.99-1.04	0
rs508977	C-X-C motif chemokine 1 levels	37563310	rs1366949	chr4:74739076	G=0.21, T=0.79	0.807349	0.962897	0.76	0.313	0.29-0.34	8e-121
rs508977	Anxiety disorder	25390645	rs2115691	chr4:74743691	C=0.77, G=0.23	0.711765	0.85314	NR	1.49	NA	4e-06
rs508977	Growth-regulated alpha protein levels (CXCL1.2985.35.1)	29875488	rs2115691	chr4:74743691	C=0.77, G=0.23	0.711765	0.85314	0.24	0.75	0.69-0.81	2e-178
rs508977	C-X-C motif chemokine 6 levels	34648354	rs3111698	chr4:74747433	A=0.76, C=0.24	0.69724	0.848911	0.75	0.229	0.2-0.26	1e-51
rs508977	Growth-regulated alpha protein levels	34814699	rs3097412	chr4:74748288	G=0.767, T=0.233	0.727009	0.855022	NR	0.43	0.37-0.49	2e-65
rs508977	Neutrophil count	32888494	rs519565	chr4:74758372	A=0.253, G=0.747	0.897663	1	0.257839	0.0199576	0.015-0.025	2e-14
rs508977	Growth-regulated alpha protein levels	28240269	rs16845091	chr4:74758801	G=0.951, T=0.049	0.167985	1	NR	1.237	1.06-1.41	2e-39
rs508977	Growth-regulated protein alpha levels	27989323	rs508977	chr4:74762383	G=0.234, T=0.766	1	1	NR	0.3802	0.33-0.44	8e-42
rs508977	White blood cell count	30595370	rs562213	chr4:74766693	C=0.75, T=0.25	0.891384	0.988645	NR	NA	NA	2e-11
rs508977	Serum levels of protein C6orf25	35078996	rs353028	chr4:74777223	C=0.951, T=0.049	0.159158	0.973371	0.02944	0.371512	0.27-0.48	6e-12
rs508977	CXCL1/CXCL3 protein level ratio	38412862	rs74499711	chr4:74842764	A=0.054, G=0.946	0.128469	0.830859	NR	1.15948	1.13-1.19	0
rs508977	Serum levels of protein NLGN3	35078996	rs1435520	chr4:74845417	A=0.95, C=0.05	0.100456	0.765136	0.02891	0.400167	0.29-0.51	2e-12
rs62024303	Growth-regulated protein alpha levels	27989323	rs62024303	chr15:88871162	A=0.954, G=0.046	1	1	NR	0.3053	0.17-0.44	4e-06
rs62024303	3-hydroxypropylmercapturic acid levels in smokers	26053186	rs62024303	chr15:88871162	A=0.954, G=0.046	1	1	NR	1.2385	NA	3e-07
rs76390238	Growth-regulated protein alpha levels	27989323	rs76390238	chr2:107501914	C=0.013, G=0.987	1	1	NR	0.6031	0.34-0.87	6e-06
rs76390238	Educational attainment	35361970	rs139872934	chr2:107543830	C=0.885, T=0.115	0.100444	1	0.0912	0.0137968	0.01-0.017	3e-14
rs78653452	Change in processing speed in pediatric CNS tumors treated with craniospinal irradiation	37038335	rs77467524	chr20:9752796	A=0.012, G=0.988	1	1	NR	7.4399	4.87-10.01	1e-08
rs78653452	Growth-regulated protein alpha levels	27989323	rs78653452	chr20:9762055	G=0.988, T=0.012	1	1	NR	0.7362	0.43-1.04	1e-06
rs11060254	Interleukin-8 levels	27989323	rs7135809	chr12:129793722	A=0.354, T=0.646	0.509004	0.730836	NR	0.1139	0.064-0.164	9e-06
rs11060254	Hepatocyte growth factor levels	27989323	rs11060254	chr12:129815569	A=0.343, G=0.657	1	1	NR	0.08	0.047-0.113	2e-06
rs11060254	OTU99_298 (Phascolarctobacterium) abundance	33462482	rs12304268	chr12:129849056	C=0.364, G=0.636	0.429032	0.685625	NR	0.308807	0.18-0.44	5e-06
rs11060254	OTU97_235 (Phascolarctobacterium) abundance	33462482	rs12304268	chr12:129849056	C=0.364, G=0.636	0.429032	0.685625	NR	0.309063	0.18-0.44	5e-06
rs13412535	Fibroblast growth factor basic levels	27989323	rs13412535	chr2:224874874	A=0.226, G=0.774	1	1	NR	0.1112	0.067-0.155	7e-07
rs13412535	Hepatocyte growth factor levels	27989323	rs13412535	chr2:224874874	A=0.226, G=0.774	1	1	NR	0.095	0.053-0.137	9e-06
rs13412535	Interleukin-2 levels	27989323	rs13412535	chr2:224874874	A=0.226, G=0.774	1	1	NR	0.1764	0.11-0.24	1e-07
rs13412535	Interleukin-6 levels	27989323	rs13412535	chr2:224874874	A=0.226, G=0.774	1	1	NR	0.1164	0.074-0.159	7e-08
rs13412535	Platelet-derived growth factor BB levels	27989323	rs13412535	chr2:224874874	A=0.226, G=0.774	1	1	NR	0.3352	0.29-0.38	2e-55
rs13412535	Stem cell factor levels	27989323	rs13412535	chr2:224874874	A=0.226, G=0.774	1	1	NR	0.1067	0.065-0.148	6e-07
rs13412535	Mean platelet volume	27863252	rs13412535	chr2:224874874	A=0.226, G=0.774	1	1	0.2349	0.0277513	0.019-0.036	2e-10
rs13412535	Mean platelet volume	32888493	rs13412535	chr2:224874874	A=0.226, G=0.774	1	1	0.773408	NA	NA	9e-34
rs13412535	Inflammatory biomarkers (multivariate analysis)	33110245	rs13412535	chr2:224874874	A=0.226, G=0.774	1	1	NR	1.34	NA	0
rs13412535	Serum levels of protein AQP4	35078996	rs13412535	chr2:224874874	A=0.226, G=0.774	1	1	0.1963	0.193074	0.15-0.24	1e-16
rs13412535	CDKN1A/DAB2 protein level ratio	38412862	rs13412535	chr2:224874874	A=0.226, G=0.774	1	1	NR	0.104486	0.088-0.121	2e-36
rs13412535	DIABLO/PRKAR1A protein level ratio	38412862	rs13412535	chr2:224874874	A=0.226, G=0.774	1	1	NR	0.342784	0.33-0.36	0
rs13412535	DKK1/PDGFA protein level ratio	38412862	rs13412535	chr2:224874874	A=0.226, G=0.774	1	1	NR	0.14553	0.13-0.16	2e-69
rs13412535	DKK1/PDGFB protein level ratio	38412862	rs13412535	chr2:224874874	A=0.226, G=0.774	1	1	NR	0.51433	0.5-0.53	0
rs13412535	Serum levels of protein GPR101	35078996	rs13412535	chr2:224874874	A=0.226, G=0.774	1	1	0.1963	0.266986	0.22-0.31	2e-31
rs13412535	Serum levels of protein TNS2	35078996	rs13412535	chr2:224874874	A=0.226, G=0.774	1	1	0.1963	0.597263	0.55-0.64	1e-157
rs13412535	Serum levels of protein CCL13	35078996	rs13412535	chr2:224874874	A=0.226, G=0.774	1	1	0.1963	0.272239	0.23-0.32	2e-31
rs13412535	PLA2G4A/PPP1R12A protein level ratio	38412862	rs13412535	chr2:224874874	A=0.226, G=0.774	1	1	NR	0.251943	0.24-0.27	1e-202
rs13412535	ESAM/PDGFB protein level ratio	38412862	rs13412535	chr2:224874874	A=0.226, G=0.774	1	1	NR	0.309508	0.29-0.33	2e-307
rs13412535	WAP four-disulfide core domain protein 1 levels	34648354	rs13412535	chr2:224874874	A=0.226, G=0.774	1	1	0.24	0.319	0.29-0.35	5e-83
rs13412535	Glia-derived nexin levels	34648354	rs13412535	chr2:224874874	A=0.226, G=0.774	1	1	0.24	0.89	0.86-0.92	0
rs13412535	Platelet-derived growth factor D levels	34648354	rs13412535	chr2:224874874	A=0.226, G=0.774	1	1	0.24	0.125	0.094-0.156	3e-14
rs13412535	Platelet-derived growth factor subunit B levels	34648354	rs13412535	chr2:224874874	A=0.226, G=0.774	1	1	0.24	0.13	0.099-0.161	2e-16
rs13412535	HBEGF/PDGFA protein level ratio	38412862	rs13412535	chr2:224874874	A=0.226, G=0.774	1	1	NR	0.11895	0.1-0.14	6e-47
rs13412535	HCLS1/LAT protein level ratio	38412862	rs13412535	chr2:224874874	A=0.226, G=0.774	1	1	NR	0.104367	0.088-0.121	1e-36
rs13412535	CLEC1B/DAB2 protein level ratio	38412862	rs13412535	chr2:224874874	A=0.226, G=0.774	1	1	NR	0.10476	0.089-0.121	1e-36
rs13412535	CLEC1B/EGF protein level ratio	38412862	rs13412535	chr2:224874874	A=0.226, G=0.774	1	1	NR	0.072371	0.056-0.089	5e-18
rs13412535	DAB2/VASH1 protein level ratio	38412862	rs13412535	chr2:224874874	A=0.226, G=0.774	1	1	NR	0.103368	0.087-0.12	2e-35
rs13412535	DAG1/PDGFB protein level ratio	38412862	rs13412535	chr2:224874874	A=0.226, G=0.774	1	1	NR	0.306558	0.29-0.32	2e-304
rs13412535	DAB2/MAX protein level ratio	38412862	rs13412535	chr2:224874874	A=0.226, G=0.774	1	1	NR	0.101871	0.085-0.118	4e-34
rs13412535	DAB2/NCK2 protein level ratio	38412862	rs13412535	chr2:224874874	A=0.226, G=0.774	1	1	NR	0.168796	0.15-0.19	4e-92
rs13412535	DAB2/TBL1X protein level ratio	38412862	rs13412535	chr2:224874874	A=0.226, G=0.774	1	1	NR	0.111175	0.095-0.128	3e-40
rs13412535	DAB2/FKBP1B protein level ratio	38412862	rs13412535	chr2:224874874	A=0.226, G=0.774	1	1	NR	0.0990786	0.083-0.115	1e-32
rs13412535	DAB2/FKBP5 protein level ratio	38412862	rs13412535	chr2:224874874	A=0.226, G=0.774	1	1	NR	0.125641	0.11-0.14	1e-51
rs13412535	DAB2/GRAP2 protein level ratio	38412862	rs13412535	chr2:224874874	A=0.226, G=0.774	1	1	NR	0.138212	0.12-0.15	8e-62
rs13412535	DAB2/LYN protein level ratio	38412862	rs13412535	chr2:224874874	A=0.226, G=0.774	1	1	NR	0.146026	0.13-0.16	9e-69
rs13412535	EGF/GP6 protein level ratio	38412862	rs13412535	chr2:224874874	A=0.226, G=0.774	1	1	NR	0.0703427	0.054-0.087	5e-17
rs13412535	EGF/MGLL protein level ratio	38412862	rs13412535	chr2:224874874	A=0.226, G=0.774	1	1	NR	0.0735871	0.057-0.09	8e-19
rs13412535	EGF/PPIB protein level ratio	38412862	rs13412535	chr2:224874874	A=0.226, G=0.774	1	1	NR	0.0731897	0.057-0.09	3e-18
rs13412535	LAMA4/PDGFB protein level ratio	38412862	rs13412535	chr2:224874874	A=0.226, G=0.774	1	1	NR	0.318412	0.3-0.33	0
rs13412535	LBR/PPP1R12A protein level ratio	38412862	rs13412535	chr2:224874874	A=0.226, G=0.774	1	1	NR	0.16143	0.15-0.18	3e-84
rs13412535	LAT/LYN protein level ratio	38412862	rs13412535	chr2:224874874	A=0.226, G=0.774	1	1	NR	0.0856716	0.069-0.102	1e-24
rs13412535	LAT/PDGFA protein level ratio	38412862	rs13412535	chr2:224874874	A=0.226, G=0.774	1	1	NR	0.113377	0.097-0.13	9e-43
rs13412535	LAT/PLXNA4 protein level ratio	38412862	rs13412535	chr2:224874874	A=0.226, G=0.774	1	1	NR	0.080385	0.064-0.097	5e-22
rs13412535	LAT/VASH1 protein level ratio	38412862	rs13412535	chr2:224874874	A=0.226, G=0.774	1	1	NR	0.0827351	0.066-0.099	3e-23
rs13412535	PPP1R12A/PPP1R9B protein level ratio	38412862	rs13412535	chr2:224874874	A=0.226, G=0.774	1	1	NR	0.160312	0.14-0.18	7e-83
rs13412535	AXIN1/CLIP2 protein level ratio	38412862	rs13412535	chr2:224874874	A=0.226, G=0.774	1	1	NR	0.132813	0.12-0.15	1e-57
rs13412535	PRKAR1A/SNAP23 protein level ratio	38412862	rs13412535	chr2:224874874	A=0.226, G=0.774	1	1	NR	0.386062	0.37-0.4	0
rs13412535	PPP1R12A/RILP protein level ratio	38412862	rs13412535	chr2:224874874	A=0.226, G=0.774	1	1	NR	0.16035	0.14-0.18	6e-83
rs13412535	PPP1R12A/SKAP2 protein level ratio	38412862	rs13412535	chr2:224874874	A=0.226, G=0.774	1	1	NR	0.240556	0.22-0.26	3e-185
rs13412535	PPP1R12A/SNAP29 protein level ratio	38412862	rs13412535	chr2:224874874	A=0.226, G=0.774	1	1	NR	0.279044	0.26-0.3	5e-253
rs13412535	PPP1R12A/SPARC protein level ratio	38412862	rs13412535	chr2:224874874	A=0.226, G=0.774	1	1	NR	0.177709	0.16-0.19	2e-102
rs13412535	PPP1R12A/TJAP1 protein level ratio	38412862	rs13412535	chr2:224874874	A=0.226, G=0.774	1	1	NR	0.215154	0.2-0.23	7e-151
rs13412535	PPP1R12A/TXNDC5 protein level ratio	38412862	rs13412535	chr2:224874874	A=0.226, G=0.774	1	1	NR	0.225282	0.21-0.24	4e-163
rs13412535	PPP1R12A/VEGFC protein level ratio	38412862	rs13412535	chr2:224874874	A=0.226, G=0.774	1	1	NR	0.171949	0.16-0.19	5e-96
rs13412535	PPP1R12A/VTA1 protein level ratio	38412862	rs13412535	chr2:224874874	A=0.226, G=0.774	1	1	NR	0.206727	0.19-0.22	2e-137
rs13412535	BCR/CLIP2 protein level ratio	38412862	rs13412535	chr2:224874874	A=0.226, G=0.774	1	1	NR	0.111892	0.096-0.128	2e-41
rs13412535	CLIP2/NT5C3A protein level ratio	38412862	rs13412535	chr2:224874874	A=0.226, G=0.774	1	1	NR	0.110208	0.094-0.126	2e-40
rs13412535	CLIP2/PDLIM7 protein level ratio	38412862	rs13412535	chr2:224874874	A=0.226, G=0.774	1	1	NR	0.100288	0.084-0.117	1e-33
rs13412535	CLIP2/PLXNA4 protein level ratio	38412862	rs13412535	chr2:224874874	A=0.226, G=0.774	1	1	NR	0.106584	0.09-0.123	1e-37
rs13412535	CLIP2/PPP1R9B protein level ratio	38412862	rs13412535	chr2:224874874	A=0.226, G=0.774	1	1	NR	0.0926899	0.076-0.109	7e-29
rs13412535	CLIP2/DAPP1 protein level ratio	38412862	rs13412535	chr2:224874874	A=0.226, G=0.774	1	1	NR	0.103135	0.087-0.119	2e-35
rs13412535	CLIP2/DECR1 protein level ratio	38412862	rs13412535	chr2:224874874	A=0.226, G=0.774	1	1	NR	0.120165	0.1-0.14	1e-47
rs13412535	CLIP2/DNAJA2 protein level ratio	38412862	rs13412535	chr2:224874874	A=0.226, G=0.774	1	1	NR	0.124948	0.11-0.14	1e-50
rs13412535	CLIP2/LAT2 protein level ratio	38412862	rs13412535	chr2:224874874	A=0.226, G=0.774	1	1	NR	0.0916363	0.075-0.108	8e-28
rs13412535	DAB2/DAPP1 protein level ratio	38412862	rs13412535	chr2:224874874	A=0.226, G=0.774	1	1	NR	0.114863	0.099-0.131	4e-43
rs13412535	DAB2/ERBIN protein level ratio	38412862	rs13412535	chr2:224874874	A=0.226, G=0.774	1	1	NR	0.168601	0.15-0.18	3e-92
rs13412535	CD40LG/DAB2 protein level ratio	38412862	rs13412535	chr2:224874874	A=0.226, G=0.774	1	1	NR	0.117658	0.1-0.13	5e-46
rs13412535	HGF/PDGFB protein level ratio	38412862	rs13412535	chr2:224874874	A=0.226, G=0.774	1	1	NR	0.254199	0.24-0.27	3e-208
rs13412535	HTRA2/PPP1R12A protein level ratio	38412862	rs13412535	chr2:224874874	A=0.226, G=0.774	1	1	NR	0.208658	0.19-0.22	4e-141
rs13412535	HPCAL1/LAT protein level ratio	38412862	rs13412535	chr2:224874874	A=0.226, G=0.774	1	1	NR	0.0980336	0.082-0.114	1e-32
rs13412535	HBEGF/PDGFB protein level ratio	38412862	rs13412535	chr2:224874874	A=0.226, G=0.774	1	1	NR	0.457008	0.44-0.47	0
rs13412535	ITGB1BP2/PPP1R12A protein level ratio	38412862	rs13412535	chr2:224874874	A=0.226, G=0.774	1	1	NR	0.188512	0.17-0.2	7e-111
rs13412535	MSRA/PPP1R12A protein level ratio	38412862	rs13412535	chr2:224874874	A=0.226, G=0.774	1	1	NR	0.233336	0.22-0.25	8e-176
rs13412535	CRKL/EGF protein level ratio	38412862	rs13412535	chr2:224874874	A=0.226, G=0.774	1	1	NR	0.0696458	0.053-0.086	5e-17
rs13412535	MPIG6B/PDGFB protein level ratio	38412862	rs13412535	chr2:224874874	A=0.226, G=0.774	1	1	NR	0.324902	0.31-0.34	0
rs13412535	ARHGEF12/CLIP2 protein level ratio	38412862	rs13412535	chr2:224874874	A=0.226, G=0.774	1	1	NR	0.117307	0.1-0.13	2e-45
rs13412535	DOK2/PPP1R12A protein level ratio	38412862	rs13412535	chr2:224874874	A=0.226, G=0.774	1	1	NR	0.190864	0.17-0.21	2e-116
rs13412535	CASP3/PDGFB protein level ratio	38412862	rs13412535	chr2:224874874	A=0.226, G=0.774	1	1	NR	0.2422	0.23-0.26	2e-188
rs13412535	FYB1/PDGFB protein level ratio	38412862	rs13412535	chr2:224874874	A=0.226, G=0.774	1	1	NR	0.247463	0.23-0.26	7e-195
rs13412535	FYB1/PPP1R12A protein level ratio	38412862	rs13412535	chr2:224874874	A=0.226, G=0.774	1	1	NR	0.249039	0.23-0.27	2e-197
rs13412535	Serum levels of protein NXPH1	35078996	rs13412535	chr2:224874874	A=0.226, G=0.774	1	1	0.1963	0.212093	0.17-0.26	2e-19
rs13412535	CNST/PRKAR1A protein level ratio	38412862	rs13412535	chr2:224874874	A=0.226, G=0.774	1	1	NR	0.289459	0.27-0.31	1e-271
rs13412535	FIS1/PDGFB protein level ratio	38412862	rs13412535	chr2:224874874	A=0.226, G=0.774	1	1	NR	0.273884	0.26-0.29	2e-241
rs13412535	Serum levels of protein HSPA1L	35078996	rs13412535	chr2:224874874	A=0.226, G=0.774	1	1	0.1963	0.171503	0.13-0.22	4e-14
rs13412535	ANGPT1/PDGFA protein level ratio	38412862	rs13412535	chr2:224874874	A=0.226, G=0.774	1	1	NR	0.242876	0.23-0.26	2e-188
rs13412535	ANGPT1/PDGFB protein level ratio	38412862	rs13412535	chr2:224874874	A=0.226, G=0.774	1	1	NR	0.658565	0.64-0.67	0
rs13412535	MAP2K6/PPP1R12A protein level ratio	38412862	rs13412535	chr2:224874874	A=0.226, G=0.774	1	1	NR	0.193329	0.18-0.21	2e-118
rs13412535	APRT/CD63 protein level ratio	38412862	rs13412535	chr2:224874874	A=0.226, G=0.774	1	1	NR	0.0737176	0.057-0.09	9e-19
rs13412535	APP/PDGFB protein level ratio	38412862	rs13412535	chr2:224874874	A=0.226, G=0.774	1	1	NR	0.552103	0.54-0.57	0
rs13412535	APP/PPP1R12A protein level ratio	38412862	rs13412535	chr2:224874874	A=0.226, G=0.774	1	1	NR	0.170952	0.15-0.19	2e-93
rs13412535	APP/PDGFA protein level ratio	38412862	rs13412535	chr2:224874874	A=0.226, G=0.774	1	1	NR	0.183162	0.17-0.2	3e-107
rs13412535	PDGFB/SPARC protein level ratio	38412862	rs13412535	chr2:224874874	A=0.226, G=0.774	1	1	NR	0.521069	0.51-0.54	0
rs13412535	PDGFB/SPINT2 protein level ratio	38412862	rs13412535	chr2:224874874	A=0.226, G=0.774	1	1	NR	0.360699	0.34-0.38	0
rs13412535	PDGFB/ST6GAL1 protein level ratio	38412862	rs13412535	chr2:224874874	A=0.226, G=0.774	1	1	NR	0.265107	0.25-0.28	1e-225
rs13412535	PDGFB/TIMP3 protein level ratio	38412862	rs13412535	chr2:224874874	A=0.226, G=0.774	1	1	NR	0.289817	0.27-0.31	6e-275
rs13412535	PDGFB/TNFSF13 protein level ratio	38412862	rs13412535	chr2:224874874	A=0.226, G=0.774	1	1	NR	0.260898	0.24-0.28	3e-221
rs13412535	PDGFB/UXS1 protein level ratio	38412862	rs13412535	chr2:224874874	A=0.226, G=0.774	1	1	NR	0.288266	0.27-0.3	3e-259
rs13412535	PDGFB/VEGFC protein level ratio	38412862	rs13412535	chr2:224874874	A=0.226, G=0.774	1	1	NR	0.493089	0.48-0.51	0
rs13412535	DNPH1/PDGFB protein level ratio	38412862	rs13412535	chr2:224874874	A=0.226, G=0.774	1	1	NR	0.240112	0.22-0.26	2e-186
rs13412535	FUT8/PDGFA protein level ratio	38412862	rs13412535	chr2:224874874	A=0.226, G=0.774	1	1	NR	0.0870801	0.071-0.103	2e-25
rs13412535	CDC37/PPP1R12A protein level ratio	38412862	rs13412535	chr2:224874874	A=0.226, G=0.774	1	1	NR	0.261398	0.25-0.28	2e-221
rs13412535	P4HB/PPP1R12A protein level ratio	38412862	rs13412535	chr2:224874874	A=0.226, G=0.774	1	1	NR	0.16305	0.15-0.18	7e-86
rs13412535	PDGFA/PDGFB protein level ratio	38412862	rs13412535	chr2:224874874	A=0.226, G=0.774	1	1	NR	0.587891	0.57-0.6	0
rs13412535	PDGFA/SERPINE1 protein level ratio	38412862	rs13412535	chr2:224874874	A=0.226, G=0.774	1	1	NR	0.208806	0.19-0.22	7e-146
rs13412535	PDGFA/SPARC protein level ratio	38412862	rs13412535	chr2:224874874	A=0.226, G=0.774	1	1	NR	0.21045	0.19-0.23	2e-142
rs13412535	PDGFA/VEGFC protein level ratio	38412862	rs13412535	chr2:224874874	A=0.226, G=0.774	1	1	NR	0.146352	0.13-0.16	3e-69
rs13412535	PDGFB/PTPN6 protein level ratio	38412862	rs13412535	chr2:224874874	A=0.226, G=0.774	1	1	NR	0.248651	0.23-0.26	5e-201
rs13412535	PDGFB/SDC4 protein level ratio	38412862	rs13412535	chr2:224874874	A=0.226, G=0.774	1	1	NR	0.321801	0.31-0.34	0
rs13412535	PDGFB/SNAP29 protein level ratio	38412862	rs13412535	chr2:224874874	A=0.226, G=0.774	1	1	NR	0.27566	0.26-0.29	2e-243
rs13412535	F2R/PDGFB protein level ratio	38412862	rs13412535	chr2:224874874	A=0.226, G=0.774	1	1	NR	0.311636	0.3-0.33	4.9999999998194e-314
rs13412535	CCL22/PDGFB protein level ratio	38412862	rs13412535	chr2:224874874	A=0.226, G=0.774	1	1	NR	0.252772	0.24-0.27	4e-205
rs13412535	CCL28/PDGFB protein level ratio	38412862	rs13412535	chr2:224874874	A=0.226, G=0.774	1	1	NR	0.363242	0.35-0.38	0
rs13412535	CCL17/PDGFB protein level ratio	38412862	rs13412535	chr2:224874874	A=0.226, G=0.774	1	1	NR	0.317459	0.3-0.33	0
rs13412535	Glia-derived nexin levels	36168886	rs13412535	chr2:224874874	A=0.226, G=0.774	1	1	0.190801	0.283695	0.22-0.35	7e-17
rs13412535	Neurexophilin-1 levels	36168886	rs13412535	chr2:224874874	A=0.226, G=0.774	1	1	0.190801	0.281108	0.21-0.35	2e-16
rs13412535	Platelet-derived growth factor subunit B levels (PDGFB.4149.8.2)	29875488	rs13412535	chr2:224874874	A=0.226, G=0.774	1	1	0.239	0.22	0.16-0.28	5e-13
rs13412535	Platelet side scatter	37596262	rs13412535	chr2:224874874	A=0.226, G=0.774	1	1	0.2417	0.0654597	0.045-0.086	5e-10
rs13412535	Platelet side scatter distribution width	37596262	rs13412535	chr2:224874874	A=0.226, G=0.774	1	1	0.2417	0.0631861	0.043-0.083	8e-10
rs13412535	Platelet forward scatter distribution width	37596262	rs13412535	chr2:224874874	A=0.226, G=0.774	1	1	0.2417	0.0756725	0.056-0.096	1e-13
rs13412535	Blood protein levels	30072576	rs68066031	chr2:224880498	C=0.226, T=0.774	0.988654	0.994311	0.810937	1.01664	0.96-1.07	6e-246
rs13412535	Mean platelet volume	32888494	rs68066031	chr2:224880498	C=0.226, T=0.774	0.988654	0.994311	0.231249	0.0308489	0.026-0.036	7e-31
rs13412535	Mean platelet volume	32888493	rs68066031	chr2:224880498	C=0.226, T=0.774	0.988654	0.994311	0.766365	0.028693	0.024-0.033	9e-36
rs13412535	Serum levels of protein CXADR	35078996	rs68066031	chr2:224880498	C=0.226, T=0.774	0.988654	0.994311	0.1963	0.172093	0.13-0.22	3e-14
rs13412535	Serum levels of protein SYT11	35078996	rs68066031	chr2:224880498	C=0.226, T=0.774	0.988654	0.994311	0.1963	0.243893	0.2-0.29	5e-24
rs13412535	Serum levels of protein PPBP	35078996	rs68066031	chr2:224880498	C=0.226, T=0.774	0.988654	0.994311	0.1963	0.310241	0.26-0.36	1e-39
rs13412535	Serum levels of protein PPBP	35078996	rs68066031	chr2:224880498	C=0.226, T=0.774	0.988654	0.994311	0.1963	0.408581	0.36-0.45	1e-68
rs13412535	Serum levels of protein PPBP	35078996	rs68066031	chr2:224880498	C=0.226, T=0.774	0.988654	0.994311	0.1963	0.264799	0.22-0.31	7e-35
rs13412535	Serum levels of protein UXS1	35078996	rs68066031	chr2:224880498	C=0.226, T=0.774	0.988654	0.994311	0.1963	0.248706	0.2-0.29	5e-26
rs13412535	Serum levels of protein WFDC1	35078996	rs68066031	chr2:224880498	C=0.226, T=0.774	0.988654	0.994311	0.1963	0.379709	0.34-0.42	7e-64
rs13412535	Neurexophilin-1 levels	34648354	rs68066031	chr2:224880498	C=0.226, T=0.774	0.988654	0.994311	0.76	0.435	0.4-0.47	1e-154
rs13412535	UDP-glucuronic acid decarboxylase 1 levels	34648354	rs68066031	chr2:224880498	C=0.226, T=0.774	0.988654	0.994311	0.76	0.166	0.13-0.2	5e-25
rs13412535	Fc receptor-like protein 4 levels	34648354	rs68066031	chr2:224880498	C=0.226, T=0.774	0.988654	0.994311	0.76	0.338	0.31-0.37	2e-96
rs13412535	Serine/threonine-protein kinase PAK 6 levels	34648354	rs68066031	chr2:224880498	C=0.226, T=0.774	0.988654	0.994311	0.76	0.286	0.25-0.32	7e-70
rs13412535	Transmembrane protein 87B levels	34648354	rs68066031	chr2:224880498	C=0.226, T=0.774	0.988654	0.994311	0.76	0.213	0.18-0.25	6e-38
rs13412535	Synaptotagmin-11 levels	34648354	rs68066031	chr2:224880498	C=0.226, T=0.774	0.988654	0.994311	0.76	0.142	0.11-0.18	8e-18
rs13412535	UDP-glucuronosyltransferase 2A1 levels	34648354	rs68066031	chr2:224880498	C=0.226, T=0.774	0.988654	0.994311	0.76	0.244	0.21-0.27	1e-56
rs13412535	Thromboxane-A synthase levels	34648354	rs68066031	chr2:224880498	C=0.226, T=0.774	0.988654	0.994311	0.76	0.127	0.096-0.158	9e-15
rs13412535	Platelet-derived growth factor subunit B levels	33067605	rs68066031	chr2:224880498	C=0.226, T=0.774	0.988654	0.994311	0.77	0.229	NA	2e-87
rs13412535	Serum levels of protein PDGFA	35078996	rs68066031	chr2:224880498	C=0.226, T=0.774	0.988654	0.994311	0.1963	0.200353	0.15-0.25	6e-17
rs13412535	Glia-derived nexin levels (SERPINE2.3217.74.2)	29875488	rs68066031	chr2:224880498	C=0.226, T=0.774	0.988654	0.994311	0.258	0.43	0.12	1e-46
rs13412535	Neutrophil-activating peptide 2 levels (PPBP.2790.54.2)	29875488	rs863957	chr2:224900820	C=0.338, T=0.662	0.137356	0.960897	0.639	0.18	0.12	3e-12
rs13412535	Neutrophil-activating peptide 2 levels (PPBP.2790.54.2)	29875488	rs861442	chr2:224902897	A=0.338, G=0.662	0.137356	0.960897	0.641	0.18	0.12	3e-12
rs13412535	Serum levels of protein SERPINE2	35078996	rs1438831	chr2:224906315	C=0.67, T=0.33	0.132272	0.959954	0.3829	0.569406	0.53-0.6	4e-219
rs13412535	Serum levels of protein OLFM3	35078996	rs282257	chr2:224910345	A=0.645, G=0.355	0.148575	0.962759	0.3903	0.357566	0.32-0.39	6e-95
rs13412535	Interleukin-10 levels	27989323	rs282258	chr2:224914800	C=0.575, T=0.425	0.185631	0.927519	NR	0.0992	0.067-0.131	1e-09
rs13412535	Interleukin-12p70 levels	27989323	rs282258	chr2:224914800	C=0.575, T=0.425	0.185631	0.927519	NR	0.073	0.042-0.104	3e-06
rs13412535	Cytokine levels	31679650	rs6722871	chr2:224914936	C=0.355, T=0.645	0.130036	0.90069	NR	NA	NA	4e-18
rs13412535	Cytokine network levels (multivariate analysis)	31679650	rs6722871	chr2:224914936	C=0.355, T=0.645	0.130036	0.90069	NR	NA	NA	1e-59
rs1617833	Whole body fat mass (UKB data field 23100)	38538606	rs9849022	chr3:41297523	G=0.519, T=0.481	0.118877	0.394572	NR	0.013912	0.0093-0.0185	4e-09
rs1617833	Body mass index	30239722	rs9816029	chr3:41311362	C=0.358, G=0.642	0.139635	0.421185	0.3443	0.0107	0.0072-0.0142	3e-09
rs1617833	Body mass index (MTAG)	36376304	rs6793667	chr3:41311387	A=0.358, G=0.642	0.139635	0.421185	NR	0.010499	0.007-0.014	4e-09
rs1617833	Metabolic syndrome	39349817	rs17267020	chr3:41334787	G=0.351, T=0.649	0.137413	0.424222	NR	NA	NA	2e-08
rs1617833	Body mass index	36581621	rs9852315	chr3:41340824	A=0.65, G=0.35	0.138897	0.427439	NR	0.0103	0.0072-0.0134	9e-11
rs1617833	Predicted visceral adipose tissue	31501611	rs9867802	chr3:41343555	A=0.65, C=0.35	0.138897	0.427439	0.3417	0.0155308	0.01-0.021	3e-09
rs1617833	Body mass index	39375568	rs4118041	chr3:41345172	C=0.654, T=0.346	0.144945	0.440489	0.6544	0.0123	0.0086-0.016	1e-10
rs1617833	Multi-trait sex score	37277458	rs56257760	chr3:41346409	C=0.336, T=0.664	0.150775	0.459308	NR	NA	NA	4e-08
rs1617833	Alcohol dependence	28714907	rs6809441	chr3:41494605	C=0.326, T=0.674	0.347964	0.713601	0.6626	1.29	NA	6e-06
rs1617833	Body fat percentage	35051171	rs6777649	chr3:41572457	A=0.127, G=0.873	0.103213	1	NR	0.05398	0.033-0.075	4e-07
rs1617833	Blood pressure (pleiotropy model 1 DBP adjusted for estimated causal effects x SBP)	34989438	rs60659132	chr3:41678906	C=0.814, T=0.186	0.201239	0.789928	NR	0.101115	0.031-0.171	1e-09
rs1617833	Alzheimer鈥檚 disease polygenic risk score (upper quantile vs lower quantile)	35589863	rs60659132	chr3:41678906	C=0.814, T=0.186	0.201239	0.789928	NR	NA	NA	2e-08
rs1617833	Blood pressure (pleiotropy model 2 SBP adjusted for estimated causal effects x DBP)	34989438	rs60659132	chr3:41678906	C=0.814, T=0.186	0.201239	0.789928	NR	0.0740408	-0.18882	7e-08
rs1617833	Pulse pressure	38459180	rs73069343	chr3:41734816	C=0.77, T=0.23	0.132076	0.791128	NR	0.02	0.014-0.026	4e-10
rs180840563	Hepatocyte growth factor levels	27989323	rs80051150	chr21:40550060	C=0.032, T=0.968	0.903467	1	NR	0.197	0.12-0.28	2e-06
rs180840563	Hepatocyte growth factor levels	27989323	rs180840563	chr21:40683094	A=0.029, T=0.971	1	1	NR	0.2002	0.12-0.28	2e-06
rs180840563	Height	30595370	rs77231055	chr21:40836874	G=0.823, T=0.177	0.126747	0.958104	NR	NA	NA	3e-08
rs180840563	Alcohol dependence	26365420	rs79978308	chr21:41020545	C=0.963, T=0.037	0.119094	0.39141	0.03	1.78571	1.55-2.02	5e-06
rs2003620	Hepatocyte growth factor levels	27989323	rs2003620	chr7:134479484	C=0.939, T=0.061	1	1	NR	0.2279	0.13-0.32	3e-06
rs2003620	interferon-related traits	33104735	rs3778847	chr7:134493909	C=0.65, T=0.35	0.119931	1	0.315	NA	NA	2e-06
rs2003620	Liver enzyme levels (alkaline phosphatase)	33972514	rs10232322	chr7:134548868	A=0.149, G=0.851	0.139179	0.614677	0.85974	0.00217944	0.0015-0.0028	8e-12
rs3094100	Red cell distribution width	27863252	rs1318638	chr6:30127873	C=0.905, T=0.095	0.105469	0.411592	0.0648	0.0426896	0.029-0.057	3e-09
rs3094100	Mean corpuscular hemoglobin concentration	27863252	rs1318638	chr6:30127873	C=0.905, T=0.095	0.105469	0.411592	0.0649	0.0654265	0.052-0.079	1e-20
rs3094100	EIF4G1/HEXIM1 protein level ratio	38412862	rs1318638	chr6:30127873	C=0.905, T=0.095	0.105469	0.411592	NR	0.120689	0.093-0.148	1e-17
rs3094100	Immature fraction of reticulocytes	27863252	rs12212092	chr6:30128442	C=0.905, T=0.095	0.105469	0.411592	0.0648	0.0737973	0.06-0.088	1e-24
rs3094100	High light scatter reticulocyte count	27863252	rs12212092	chr6:30128442	C=0.905, T=0.095	0.105469	0.411592	0.0648	0.0736807	0.059-0.088	3e-24
rs3094100	High light scatter reticulocyte percentage of red cells	27863252	rs12212092	chr6:30128442	C=0.905, T=0.095	0.105469	0.411592	0.0648	0.0730731	0.059-0.087()	8e-24
rs3094100	Immature fraction of reticulocytes	32888494	rs12212092	chr6:30128442	C=0.905, T=0.095	0.105469	0.411592	0.06443	0.0962616	0.087-0.106	7e-84
rs3094100	High light scatter reticulocyte count	32888494	rs12212092	chr6:30128442	C=0.905, T=0.095	0.105469	0.411592	0.064468	0.0908593	0.075-0.106	1e-30
rs3094100	High light scatter reticulocyte percentage of red cells	32888494	rs12212092	chr6:30128442	C=0.905, T=0.095	0.105469	0.411592	0.064469	0.0514815	0.043-0.06	1e-29
rs3094100	Reticulocyte fraction of red cells	32888494	rs12212092	chr6:30128442	C=0.905, T=0.095	0.105469	0.411592	0.06444	0.0430989	0.034-0.052	6e-20
rs3094100	DCTN1/RWDD1 protein level ratio	38412862	rs12212092	chr6:30128442	C=0.905, T=0.095	0.105469	0.411592	NR	0.1394	0.11-0.17	2e-23
rs3094100	Red cell distribution width	32888494	rs1018846	chr6:30137649	A=0.096, G=0.904	0.103939	0.410944	0.064503	0.0463609	0.038-0.055	4e-25
rs3094100	Hypothyroidism or rheumatoid arthritis (pleiotropy)	38368726	rs17194943	chr6:30346797	A=0.984, C=0.016	0.246074	1	NR	NA	NA	2e-09
rs3094100	Hypothyroidism or rheumatoid arthritis (pleiotropy)	38368726	rs17195124	chr6:30410411	A=0.013, G=0.987	0.199331	1	NR	NA	NA	2e-12
rs3094100	Hypothyroidism or rheumatoid arthritis (pleiotropy)	38368726	rs180891504	chr6:30429762	A=0.987, G=0.013	0.199331	1	NR	NA	NA	2e-12
rs3094100	Hypothyroidism or rheumatoid arthritis (pleiotropy)	38368726	rs17195306	chr6:30432837	C=0.013, T=0.987	0.199331	1	NR	NA	NA	2e-12
rs3094100	Hypothyroidism or rheumatoid arthritis (pleiotropy)	38368726	rs17188987	chr6:30436815	A=0.013, T=0.987	0.199331	1	NR	NA	NA	2e-12
rs3094100	Hypothyroidism or rheumatoid arthritis (pleiotropy)	38368726	rs17195327	chr6:30448936	C=0.987, T=0.013	0.199331	1	NR	NA	NA	4e-12
rs3094100	Hypothyroidism or rheumatoid arthritis (pleiotropy)	38368726	rs17195432	chr6:30525060	A=0.987, T=0.013	0.199331	1	NR	NA	NA	6e-12
rs3094100	Mild influenza (H1N1) infection	26379185	rs4148247	chr6:30539205	C=0.989, T=0.011	0.168325	1	0.0167	5.963	5.27-6.66	1e-08
rs3094100	Eosinophil counts	31272903	rs3094097	chr6:30633875	A=0.938, G=0.062	1	1	0.22	0.1545	NA	2e-09
rs3094100	Eosinophil counts	31272903	rs2394392	chr6:30650318	G=0.059, T=0.941	0.504214	0.729065	0.18	0.1481	NA	2e-08
rs3094100	Alcohol dependence symptom count	27151647	rs2269705	chr6:30656847	C=0.07, T=0.93	0.112929	0.358595	NR	0.266	0.18-0.35	3e-10
rs3094100	IgG glycosylation	23382691	rs9468811	chr6:30666669	C=0.981, G=0.019	0.261144	0.943912	0.937419	0.3228	0.19-0.46	3e-06
rs3094100	IgG glycosylation	23382691	rs9468811	chr6:30666669	C=0.981, G=0.019	0.261144	0.943912	0.937947	0.3471	0.21-0.48	6e-07
rs3094100	IgG glycosylation	23382691	rs9468811	chr6:30666669	C=0.981, G=0.019	0.261144	0.943912	0.937726	0.3262	0.19-0.46	3e-06
rs3094100	IgG glycosylation	23382691	rs9468811	chr6:30666669	C=0.981, G=0.019	0.261144	0.943912	0.937641	0.3304	0.19-0.47	2e-06
rs3094100	IgG glycosylation	23382691	rs9468811	chr6:30666669	C=0.981, G=0.019	0.261144	0.943912	0.937308	0.3469	0.21-0.48	5e-07
rs3094100	Eosinophil counts	31272903	rs4713354	chr6:30685420	A=0.896, C=0.104	0.504329	0.945974	0.216	0.14	NA	2e-08
rs3094100	Left-handedness	32989287	rs3132584	chr6:30688427	G=0.823, T=0.177	0.178721	0.764843	0.2056	0.954838	NA	6e-25
rs3094100	Waist-to-hip ratio adjusted for BMI	34021172	rs3132584	chr6:30688427	G=0.823, T=0.177	0.178721	0.764843	NR	0.021321	0.014-0.029	1e-08
rs3094100	Waist-hip index	34021172	rs3132584	chr6:30688427	G=0.823, T=0.177	0.178721	0.764843	NR	0.0206734	0.013-0.028	3e-08
rs3094100	Left鈥搑ight brain asymmetry	33723403	rs7781	chr6:30693121	A=0.803, G=0.197	0.15441	0.759023	0.24	NA	NA	2e-10
rs3094100	Varicose veins	36653477	rs3095330	chr6:30693633	A=0.818, G=0.182	0.21947	0.861992	NR	0.1227	0.08-0.165	2e-08
rs3094100	General cognitive ability	29844566	rs3094127	chr6:30697447	A=0.818, G=0.182	0.21947	0.861992	NR	5.644	-	2e-08
rs3094100	Hypothyroidism or rheumatoid arthritis (pleiotropy)	38368726	rs17189385	chr6:30698116	A=0.013, G=0.987	0.199331	1	NR	NA	NA	5e-12
rs3094100	APP/HBEGF protein level ratio	38412862	rs2284172	chr6:30700044	A=0.014, C=0.986	0.183412	0.92388	NR	0.283913	0.21-0.36	5e-15
rs3094100	Chronic obstructive pulmonary disease	30804561	rs2284174	chr6:30713580	C=0.175, T=0.825	0.163392	0.726312	0.22	1.12	1.10-1.15	2e-21
[truncated: 7,911 more rows]
