# Supplementary material for: Causal Relationship Between Circulating Inflammatory Cytokines and the Risk of Trigeminal Neuralgia: A Mendelian Randomization Study
Source: Brain Behav. 2025 Apr 7;15(4):e70463. doi: 10.1002/brb3.70463 (PMC11975542; doi:10.1002/brb3.70463)
Supplement: Supplementary file 2 — Supporting Information. [file BRB3-15-e70463-s003.xlsx]

## Sheet: Sheet 1
Supplementary table 2.SNPs information of trigeminal neuralgia with forty-one inflammation cytokines.
	Exposure							Outcome
SNP	effect_allele.exposure	other_allele.exposure	beta	eaf	se	pval	F	beta	eaf	pval	se
rs28637706	T	G	-0.1554	0.314	0.0261	2.717e-09	35.4305	0.0316855	0.307656	0.388388	0.0367349	B_NGF
rs71641308	T	C	0.1969	0.0995	0.0429	4.424e-06	21.0539	0.100089	0.0966334	0.0813111	0.0574194	B_NGF
rs73472576	T	C	-0.1146	0.457	0.0251	4.813e-06	20.8343	0.0121723	0.46027	0.721378	0.0341328	B_NGF
rs79343884	T	TA	0.1109	0.4427	0.0239	3.585e-06	21.5191	0.0311021	0.438137	0.362844	0.0341797	B_NGF
rs7970581	T	G	0.1358	0.2662	0.028	1.223e-06	23.5093	-0.00486426	0.278436	0.898378	0.0380881	B_NGF
rs116303454	A	G	0.3754	0.0218	0.081	3.579e-06	21.4675	0.0173905	0.0268256	0.868263	0.104848	CTACK
rs118084576	A	G	0.5675	0.0112	0.1226	3.66e-06	21.4148	-0.0795832	0.00832983	0.673716	0.18901	CTACK
rs135564	A	G	-0.1672	0.2632	0.0267	3.593e-10	39.1934	-0.0122259	0.265241	0.750333	0.0384221	CTACK
rs141331414	A	G	0.1977	0.0914	0.0415	1.886e-06	22.682	0.0683246	0.0805629	0.274153	0.0624796	CTACK
rs2070074	A	G	0.4401	0.891	0.0372	2.596e-32	139.888	0.0961228	0.888262	0.0726424	0.0535482	CTACK
rs55764737	T	C	0.5424	0.9846	0.0967	2.012e-08	31.4449	0.10259	0.984802	0.464607	0.140288	CTACK
rs57338032	A	G	0.1443	0.8287	0.0316	4.831e-06	20.8412	0.00146387	0.83188	0.974145	0.0451668	CTACK
rs57789542	T	C	-0.7687	0.9951	0.1659	3.575e-06	21.4578	-0.171808	0.993136	0.398178	0.203353	CTACK
rs60247384	T	C	0.1128	0.3512	0.0245	4.302e-06	21.186	-0.0212024	0.350466	0.550525	0.0355164	CTACK
rs62578137	T	C	-0.1311	0.2421	0.0286	4.658e-06	21.0008	-0.00490442	0.24717	0.901401	0.0395862	CTACK
rs72729450	T	C	-0.5123	0.0123	0.1094	2.814e-06	21.9168	-0.184423	0.0143357	0.196086	0.142656	CTACK
rs7333764	T	C	0.2811	0.0412	0.0591	2.002e-06	22.6105	0.0117324	0.0388002	0.892976	0.0872044	CTACK
rs75077631	G	GC	-0.1244	0.2626	0.0268	3.335e-06	21.5345	-0.109417	0.261266	0.00488911	0.0388797	CTACK
rs76395525	A	G	0.5193	0.0118	0.1081	1.553e-06	23.0647	0.024931	0.0102203	0.88241	0.168549	CTACK
rs11087905	A	C	0.0954	0.3778	0.0188	4.07e-07	25.7439	-0.00168734	0.400536	0.962062	0.0354735	EOTAXIN
rs112347425	T	C	0.1595	0.0978	0.0276	7.771e-09	33.3885	-0.0349197	0.0901593	0.55841	0.0596709	EOTAXIN
rs12075	A	G	0.1692	0.5229	0.0155	1.211e-27	119.133	0.0224384	0.532815	0.509223	0.033995	EOTAXIN
rs147287945	A	G	-0.1512	0.0741	0.0313	1.356e-06	23.3297	0.0396642	0.0733346	0.543036	0.0652129	EOTAXIN
rs187131	C	G	0.1264	0.8902	0.0253	5.742e-07	24.9544	-0.0553014	0.885773	0.295413	0.0528532	EOTAXIN
rs2024050	A	G	0.164	0.0739	0.0302	5.467e-08	29.4827	-0.0171472	0.072346	0.793646	0.0655526	EOTAXIN
rs2027855	T	C	0.0743	0.6153	0.0162	4.272e-06	21.0301	-0.0269638	0.612043	0.436811	0.0346761	EOTAXIN
rs2211994	T	C	0.0876	0.276	0.0177	6.981e-07	24.4881	-0.0223	0.276299	0.55604	0.037878	EOTAXIN
rs2228467	T	C	-0.4154	0.9215	0.0291	3.473e-46	203.723	0.100701	0.923569	0.114178	0.0637474	EOTAXIN
rs5754733	A	C	-0.105	0.8306	0.0213	8.196e-07	24.2948	-0.0173562	0.826126	0.698953	0.0448788	EOTAXIN
rs59808887	T	C	-0.1698	0.0601	0.0356	1.886e-06	22.7441	-0.0446262	0.0652613	0.515769	0.0686682	EOTAXIN
rs745331	A	G	-0.0821	0.6825	0.0176	3.036e-06	21.7548	-0.00521444	0.686283	0.886689	0.0365938	EOTAXIN
rs75426604	A	C	-0.1371	0.0876	0.0291	2.397e-06	22.1913	-0.00139119	0.0929592	0.980891	0.0580839	EOTAXIN
rs79722574	T	C	-0.1092	0.1422	0.0227	1.497e-06	23.136	0.0791192	0.140227	0.104105	0.0486807	EOTAXIN
rs9317045	A	C	0.1172	0.8615	0.0236	6.954e-07	24.6561	-0.0554803	0.852509	0.245914	0.0478141	EOTAXIN
rs116745220	A	G	-0.6176	0.9951	0.1324	3.085e-06	21.7533	-0.16641	0.992771	0.409175	0.201624	FGF_BASIC
rs13412535	A	G	-0.1129	0.1856	0.0224	4.763e-07	25.3967	0.0425924	0.205087	0.314009	0.0423028	FGF_BASIC
rs145577605	A	G	0.2043	0.0378	0.0427	1.672e-06	22.8858	-0.112698	0.0353965	0.221918	0.0922661	FGF_BASIC
rs61990749	C	G	0.1124	0.1545	0.0228	8.225e-07	24.2968	0.0221905	0.150863	0.639249	0.0473397	FGF_BASIC
rs75168112	T	C	-0.1024	0.8097	0.0214	1.637e-06	22.8907	-0.0401004	0.801842	0.347697	0.0427025	FGF_BASIC
rs78873483	A	G	0.1286	0.1025	0.0282	4.98e-06	20.7907	-0.0969156	0.112877	0.0704985	0.0535833	FGF_BASIC
rs9903590	T	C	0.1281	0.8953	0.0267	1.622e-06	23.0124	-0.0269285	0.893802	0.622659	0.0547232	FGF_BASIC
rs115256310	A	G	-0.6788	0.9954	0.1359	5.85e-07	24.9422	-0.166415	0.992771	0.409163	0.201625	G_CSF
rs117261691	T	C	0.1318	0.0894	0.0288	4.669e-06	20.9381	-0.0110798	0.0832648	0.856971	0.0614757	G_CSF
rs11903143	A	G	0.0889	0.7066	0.0175	3.784e-07	25.7999	0.0579914	0.712388	0.120943	0.0373938	G_CSF
rs145756094	C	G	-0.7323	0.9962	0.1479	7.399e-07	24.5079	-0.0170558	0.996109	0.950443	0.274431	G_CSF
rs2671444	A	G	-0.0776	0.6506	0.0166	2.861e-06	21.8473	0.00732908	0.653199	0.836328	0.035476	G_CSF
rs586313	T	C	-0.0883	0.2417	0.0187	2.355e-06	22.291	0.0074512	0.245198	0.849534	0.0392763	G_CSF
rs74148555	T	C	-0.3771	0.0144	0.0753	5.591e-07	25.0734	0.135044	0.0217212	0.249643	0.117306	G_CSF
rs76287671	T	C	0.0894	0.2333	0.0189	2.191e-06	22.3688	-0.0500984	0.237897	0.207395	0.0397367	G_CSF
rs77318030	T	C	-0.2031	0.9563	0.0427	2.017e-06	22.618	0.300224	0.957717	0.00108031	0.0918474	G_CSF
rs1113500	T	G	0.1162	0.5981	0.0243	1.721e-06	22.8536	0.0248573	0.592766	0.469379	0.0343575	GROA
rs114991247	T	C	-0.2202	0.9226	0.0463	1.971e-06	22.6062	0.0870569	0.902728	0.127191	0.0570762	GROA
rs12075	A	G	0.3724	0.5354	0.0236	3.459e-56	248.857	0.0224384	0.532815	0.509223	0.033995	GROA
rs140734053	A	G	0.7333	0.0066	0.1545	2.069e-06	22.5144	0.367865	0.00880295	0.0404176	0.179494	GROA
rs185768063	A	G	0.4038	0.9735	0.076	1.055e-07	28.2137	-0.0927348	0.973081	0.38203	0.106084	GROA
rs188345231	T	C	0.6177	0.0102	0.1322	2.968e-06	21.8196	0.120804	0.00774203	0.532171	0.193381	GROA
rs508977	T	G	-0.3838	0.7566	0.0279	4.566e-43	189.128	0.0282945	0.760035	0.47396	0.0395147	GROA
rs62024303	A	G	-0.3013	0.9617	0.066	4.908e-06	20.8288	0.0010899	0.957481	0.9896	0.0836176	GROA
rs76390238	C	G	0.6223	0.0095	0.1352	4.141e-06	21.1739	-0.359336	0.00944617	0.0376999	0.172916	GROA
rs78653452	T	G	-0.7395	0.0071	0.1559	2.093e-06	22.4874	-0.357972	0.00991895	0.0356115	0.170354	GROA
rs11060254	A	G	-0.0765	0.3306	0.0166	3.974e-06	21.2326	-0.0547771	0.32509	0.130945	0.036267	HGF
rs13412535	A	G	-0.1043	0.1892	0.0213	9.671e-07	23.9721	0.0425924	0.205087	0.314009	0.0423028	HGF
rs1617833	C	G	-0.0749	0.6189	0.016	2.925e-06	21.9088	0.0416354	0.62419	0.232347	0.0348608	HGF
rs180840563	A	T	-0.2022	0.0402	0.0416	1.153e-06	23.6195	0.1166	0.0351052	0.206869	0.0923771	HGF
rs2003620	T	C	0.2277	0.027	0.0487	2.978e-06	21.8557	-0.230799	0.0292434	0.0212339	0.100182	HGF
rs3094100	C	G	0.0761	0.2091	0.0163	2.924e-06	21.79	-0.0356999	0.0299373	0.719729	0.0994922	HGF
rs3748034	T	G	0.1529	0.1278	0.0233	5.21e-11	43.0526	-0.0124244	0.125513	0.808427	0.0512438	HGF
rs4245058	T	C	-0.1552	0.0619	0.0331	2.683e-06	21.9798	-0.00275994	0.063269	0.968524	0.0699439	HGF
rs5745687	T	C	-0.3008	0.0375	0.0404	9.922e-14	55.4228	-0.000782408	0.0417515	0.992602	0.084387	HGF
rs10481651	A	G	-0.0793	0.6116	0.0168	2.183e-06	22.2749	0.0161284	0.608762	0.641545	0.0346445	IFN_G
rs112058662	CAAAG	C	-0.0854	0.3148	0.0176	1.215e-06	23.5385	0.0200835	0.32293	0.578989	0.0361955	IFN_G
rs113600793	A	C	0.1871	0.0631	0.0371	4.426e-07	25.4266	-0.0487583	0.0593638	0.494657	0.0713967	IFN_G
rs115729819	A	G	0.2511	0.9716	0.0514	1.045e-06	23.8592	0.0161922	0.973288	0.878667	0.106067	IFN_G
rs11843756	T	G	0.1812	0.9542	0.0391	3.622e-06	21.4709	-0.207319	0.957157	0.0125635	0.0830638	IFN_G
rs12420286	T	C	0.2357	0.9699	0.05	2.452e-06	22.2161	0.0739448	0.971714	0.469502	0.102234	IFN_G
rs2073438	A	G	0.092	0.2506	0.0188	9.551e-07	23.9413	-0.0223592	0.260238	0.56204	0.0385627	IFN_G
rs2188420	C	G	0.1005	0.7912	0.0201	5.898e-07	24.9935	-0.0473226	0.798639	0.263872	0.0423549	IFN_G
rs7090111	C	G	-0.0809	0.6202	0.0166	1.108e-06	23.7448	0.00337878	0.614974	0.922488	0.0347251	IFN_G
rs74148555	T	C	-0.3771	0.0144	0.077	9.858e-07	23.9784	0.135044	0.0217212	0.249643	0.117306	IFN_G
rs78296352	T	G	0.3419	0.0186	0.065	1.42e-07	27.6605	-0.055328	0.0138876	0.704922	0.146106	IFN_G
rs115242021	A	C	0.2795	0.0601	0.0553	4.252e-07	25.5302	-0.117183	0.0702669	0.0816	0.0672896	IL_1B
rs143319329	T	C	0.4357	0.0209	0.093	2.835e-06	21.9356	0.128058	0.00710076	0.521246	0.199646	IL_1B
rs61335305	A	C	0.4333	0.0189	0.0928	3.015e-06	21.7882	-0.0296047	0.0186178	0.814047	0.125866	IL_1B
rs62015704	A	G	0.1786	0.8688	0.0372	1.624e-06	23.0366	-0.0189403	0.875356	0.711074	0.0511328	IL_1B
rs1054402	T	C	0.1325	0.2506	0.0269	8.201e-07	24.2488	0.00108271	0.248604	0.977924	0.0391274	IL_1RA
rs11627423	A	C	0.1178	0.6414	0.0246	1.65e-06	22.9184	-0.0068225	0.633253	0.845701	0.035058	IL_1RA
rs11869294	C	G	-0.2286	0.9205	0.047	1.128e-06	23.644	0.0133282	0.921303	0.832055	0.0628493	IL_1RA
rs147747784	C	G	0.3582	0.0284	0.0754	2.039e-06	22.5565	-0.20103	0.0469398	0.0156711	0.0831911	IL_1RA
rs187166731	T	C	-0.2424	0.0582	0.0504	1.547e-06	23.1189	0.070184	0.0511073	0.361002	0.0768334	IL_1RA
rs35803309	A	AT	0.2021	0.8927	0.0402	4.952e-07	25.2606	0.082158	0.896353	0.139789	0.0556408	IL_1RA
rs4441609	T	C	0.1056	0.4757	0.0231	4.746e-06	20.8866	-0.00339183	0.462401	0.920773	0.0341026	IL_1RA
rs61335305	A	C	0.4315	0.0182	0.0904	1.812e-06	22.7713	-0.0296047	0.0186178	0.814047	0.125866	IL_1RA
rs6699436	A	G	-0.1858	0.0995	0.0404	4.365e-06	21.1394	-0.0487976	0.10722	0.371756	0.054633	IL_1RA
rs13412535	A	G	0.174	0.1886	0.0331	1.447e-07	27.6182	0.0425924	0.205087	0.314009	0.0423028	IL_2
rs16836080	A	G	0.1158	0.3355	0.0253	4.841e-06	20.9377	0.0173233	0.324537	0.632627	0.0362387	IL_2
rs170117	T	C	-0.1637	0.1377	0.0347	2.442e-06	22.2429	-0.028168	0.144093	0.55928	0.04824	IL_2
rs4634519	A	G	-0.1249	0.7379	0.0268	3.18e-06	21.7074	-0.0329539	0.73039	0.386268	0.0380352	IL_2
rs61335305	A	C	0.4439	0.0184	0.0913	1.157e-06	23.6255	-0.0296047	0.0186178	0.814047	0.125866	IL_2
rs62124990	T	G	-0.7013	0.0083	0.149	2.502e-06	22.1405	0.256015	0.0202477	0.0331765	0.120198	IL_2
rs7615304	A	G	-0.1139	0.4531	0.024	2.161e-06	22.5101	0.000383057	0.447138	0.990992	0.0339275	IL_2
rs11241559	T	G	-0.124	0.2643	0.0264	2.75e-06	22.0497	0.00387892	0.255176	0.92037	0.0388018	IL_2RA
rs117244812	A	G	-0.7187	0.0079	0.1493	1.474e-06	23.1602	-0.735639	0.00723547	0.00327499	0.25016	IL_2RA
rs12722497	A	C	0.6287	0.0624	0.0482	7.978e-39	170.043	-0.0652358	0.0674485	0.337306	0.0679892	IL_2RA
rs12799226	T	C	-0.1285	0.2361	0.0277	3.561e-06	21.5086	-0.0414866	0.234413	0.300336	0.040056	IL_2RA
rs185231391	T	C	0.8568	0.9945	0.1803	2.004e-06	22.5701	-0.513549	0.993264	0.012044	0.204531	IL_2RA
rs28441585	A	T	0.1269	0.7688	0.0271	2.934e-06	21.9155	0.0171016	0.758532	0.665564	0.0395648	IL_2RA
rs4733117	A	C	0.1439	0.7938	0.0291	7.912e-07	24.44	-0.0144907	0.794976	0.729055	0.0418343	IL_2RA
rs759244	A	T	-0.1094	0.394	0.0238	4.257e-06	21.1177	0.0341676	0.385037	0.324907	0.0347083	IL_2RA
rs10512267	T	C	-0.0824	0.5752	0.016	2.734e-07	26.516	-0.00138935	0.578247	0.96763	0.0342363	IL_4
rs116705532	T	G	-0.4675	0.9925	0.0978	1.727e-06	22.8444	-0.097281	0.993025	0.634715	0.204759	IL_4
rs117146485	T	C	-0.2856	0.9837	0.0625	4.945e-06	20.8761	-0.167244	0.981383	0.181242	0.125095	IL_4
rs12238729	T	C	0.5271	0.0162	0.1096	1.505e-06	23.1164	-0.0443976	0.004339	0.861639	0.254737	IL_4
rs13106889	A	T	-0.1186	0.1648	0.0224	1.215e-07	28.0264	-0.0134759	0.174452	0.766202	0.0453203	IL_4
rs17713451	A	G	0.1255	0.1149	0.0252	6.41e-07	24.7959	0.0515816	0.112949	0.335088	0.0535126	IL_4
rs2073438	A	G	0.0847	0.2513	0.0183	3.725e-06	21.417	-0.0223592	0.260238	0.56204	0.0385627	IL_4
rs6765768	A	G	0.0796	0.654	0.0167	1.853e-06	22.7136	0.00121609	0.65004	0.972622	0.0354338	IL_4
rs6969391	T	C	0.0767	0.6589	0.0166	3.587e-06	21.3436	-0.00939543	0.66412	0.793244	0.0358466	IL_4
rs73023729	A	G	-0.1796	0.0519	0.0365	8.561e-07	24.2059	0.0402683	0.0441657	0.624396	0.0822423	IL_4
rs7613691	A	G	0.1787	0.9482	0.0382	2.962e-06	21.8784	0.0751543	0.948192	0.326442	0.076586	IL_4
rs79597994	T	C	-0.5855	0.0049	0.1271	4.056e-06	21.2157	-0.155585	0.0068222	0.458943	0.210083	IL_4
rs9508291	T	C	-0.168	0.9495	0.0358	2.669e-06	22.0164	-0.0381992	0.950031	0.622871	0.0776744	IL_4
rs9941733	A	G	0.1156	0.8355	0.0229	4.331e-07	25.4764	0.0601258	0.826329	0.177069	0.0445431	IL_4
rs11680908	A	G	0.2593	0.9485	0.0552	2.617e-06	22.0532	0.109832	0.948988	0.15126	0.0765328	IL_5
rs148634917	A	G	-0.517	0.986	0.1087	1.974e-06	22.6082	0.0432374	0.981908	0.733804	0.127143	IL_5
rs28793375	T	C	0.1697	0.1298	0.0362	2.746e-06	21.963	0.00517865	0.132298	0.917081	0.0497417	IL_5
rs6737109	T	C	0.1135	0.519	0.0246	3.806e-06	21.2748	0.0129728	0.527206	0.702134	0.0339212	IL_5
rs72831687	A	G	-0.5337	0.0137	0.1104	1.324e-06	23.3561	-0.266593	0.0164623	0.0460638	0.133644	IL_5
rs73040130	T	C	0.2745	0.9388	0.0525	1.709e-07	27.3219	-0.127844	0.943845	0.0828419	0.0737095	IL_5
rs74811276	A	G	0.217	0.0761	0.0471	4.082e-06	21.214	-0.0638503	0.0836595	0.297423	0.061278	IL_5
rs9472168	A	G	0.1568	0.5389	0.0253	5.423e-10	38.388	-0.0252963	0.525157	0.458699	0.0341385	IL_5
rs10982213	A	G	-0.0849	0.2723	0.0176	1.353e-06	23.264	-0.0579923	0.267111	0.129331	0.0382347	IL_6
rs113098456	A	G	-0.1553	0.0725	0.0339	4.641e-06	20.9816	-0.00406951	0.074794	0.949893	0.0647591	IL_6
rs1333040	T	C	0.0747	0.4508	0.0157	1.993e-06	22.6327	-0.0035313	0.460427	0.916984	0.0338787	IL_6
rs13412535	A	G	-0.1186	0.189	0.0214	3.141e-08	30.7069	0.0425924	0.205087	0.314009	0.0423028	IL_6
rs2404476	A	G	0.0734	0.5184	0.0156	2.684e-06	22.1329	-0.0218254	0.49853	0.518709	0.0338201	IL_6
rs4684700	T	C	-0.0747	0.5142	0.0162	3.912e-06	21.2572	0.0108475	0.513957	0.750252	0.0340787	IL_6
rs72831623	A	G	0.197	0.0645	0.0369	9.29e-08	28.4954	-0.0716693	0.0683043	0.282281	0.066656	IL_6
rs73273528	T	C	0.268	0.0211	0.0553	1.25e-06	23.4808	-0.144098	0.0239521	0.194594	0.111092	IL_6
rs75101555	C	G	-0.3625	0.9895	0.0781	3.439e-06	21.5382	0.287478	0.989483	0.0844754	0.166627	IL_6
rs76856708	T	C	0.336	0.9856	0.0697	1.427e-06	23.2331	0.0246772	0.98639	0.86822	0.14873	IL_6
rs10196226	A	G	0.1538	0.1643	0.0327	2.501e-06	22.1088	0.0434872	0.166965	0.338143	0.0454013	IL_7
rs117509142	T	C	-0.3213	0.9569	0.0684	2.599e-06	22.0525	0.0520692	0.966222	0.588425	0.096225	IL_7
rs141425475	T	C	-0.4801	0.9814	0.1018	2.39e-06	22.2288	0.128479	0.97964	0.286073	0.120437	IL_7
rs147747784	C	G	0.411	0.0287	0.0777	1.217e-07	27.9634	-0.20103	0.0469398	0.0156711	0.0831911	IL_7
rs17091524	T	C	0.5092	0.9849	0.1015	5.244e-07	25.1532	-0.0895479	0.982937	0.489529	0.129581	IL_7
rs1958987	T	C	0.1261	0.7051	0.0263	1.604e-06	22.9756	-0.0244608	0.699171	0.508273	0.0369762	IL_7
rs218247	C	G	-0.1343	0.2258	0.0285	2.419e-06	22.1927	0.0110494	0.227556	0.783803	0.0402726	IL_7
rs28793375	T	C	0.1644	0.1305	0.036	4.866e-06	20.8423	0.00517865	0.132298	0.917081	0.0497417	IL_7
rs62006410	T	C	-0.1492	0.245	0.0302	7.588e-07	24.3934	-0.00529504	0.25034	0.893065	0.0393898	IL_7
rs6921438	A	G	-0.3204	0.4814	0.0246	8.707e-39	169.536	0.011371	0.483847	0.737627	0.0339437	IL_7
rs77981494	T	C	-0.5201	0.984	0.1055	8.225e-07	24.2894	-0.224903	0.979932	0.0648664	0.121821	IL_7
rs78346957	A	G	0.4632	0.0161	0.1008	4.3e-06	21.104	0.0533092	0.0111349	0.742441	0.162221	IL_7
rs116726256	T	C	-0.2247	0.9343	0.0489	4.261e-06	21.103	-0.0274305	0.940404	0.70101	0.0714416	IL_8
rs12075	A	G	0.1148	0.5353	0.0235	9.969e-07	23.8509	0.0224384	0.532815	0.509223	0.033995	IL_8
rs12438669	A	C	-0.1182	0.6834	0.0252	2.597e-06	21.9882	-0.000960214	0.67007	0.978726	0.0360086	IL_8
rs141926526	A	C	-0.6221	0.9916	0.1308	1.96e-06	22.608	-0.11912	0.991734	0.52808	0.188798	IL_8
rs2673604	A	C	-0.118	0.6829	0.0254	3.289e-06	21.5701	0.0472225	0.691094	0.197676	0.0366577	IL_8
rs3786107	A	G	0.2463	0.9287	0.0517	1.935e-06	22.6832	-0.0213147	0.926177	0.743185	0.0650555	IL_8
rs75840288	A	C	0.5125	0.9839	0.1121	4.846e-06	20.8897	-0.13531	0.986186	0.349647	0.144674	IL_8
rs117807175	C	G	-0.5225	0.0121	0.1106	2.327e-06	22.3062	0.202	0.0132639	0.177529	0.149807	IL_9
rs3736858	C	G	-0.1351	0.7976	0.0291	3.373e-06	21.5421	0.0657033	0.795423	0.118054	0.0420369	IL_9
rs41294750	T	C	0.3442	0.0308	0.0736	2.916e-06	21.859	-0.0351491	0.029734	0.725486	0.100101	IL_9
rs4880409	T	C	-0.3552	0.9664	0.0716	6.952e-07	24.5971	0.117077	0.989714	0.484342	0.167411	IL_9
rs73443903	A	C	0.2162	0.0685	0.046	2.569e-06	22.078	0.0105954	0.0677609	0.875472	0.0676108	IL_9
rs76963786	T	C	-0.2856	0.0462	0.0556	2.775e-07	26.3712	0.0327515	0.045604	0.68688	0.0812506	IL_9
rs10457128	A	G	-0.0854	0.639	0.0172	6.956e-07	24.646	0.0236571	0.635124	0.50209	0.0352458	IL_10
rs10493718	A	C	-0.1081	0.1603	0.0222	1.068e-06	23.7046	-0.0707251	0.158961	0.125809	0.0462001	IL_10
rs10888839	C	G	0.1203	0.1208	0.025	1.562e-06	23.1493	0.041438	0.120269	0.423724	0.051799	IL_10
rs1530455	T	C	0.082	0.3523	0.0174	2.527e-06	22.2033	0.0592759	0.35463	0.0942519	0.0354227	IL_10
rs2086656	T	C	-0.08	0.6621	0.017	2.589e-06	22.1396	-0.0114158	0.664072	0.748976	0.0356756	IL_10
rs282258	T	C	0.0993	0.4311	0.0162	8.63e-10	37.5626	0.00777764	0.423337	0.819756	0.0341336	IL_10
rs3002131	C	G	0.1191	0.1195	0.026	4.592e-06	20.978	0.0350054	0.136649	0.478295	0.0493696	IL_10
rs3025021	T	C	0.0913	0.3459	0.0194	2.609e-06	22.1424	0.0432636	0.358032	0.226995	0.0358102	IL_10
rs383684	A	G	0.092	0.7555	0.0197	3.168e-06	21.8037	0.0659049	0.0875697	0.268387	0.0595462	IL_10
rs41282660	A	G	-0.1169	0.8646	0.0254	4.234e-06	21.1763	-0.0477385	0.864084	0.33569	0.0495874	IL_10
rs6085948	A	G	0.0977	0.7946	0.0202	1.28e-06	23.387	-0.0406844	0.790849	0.326972	0.0415049	IL_10
rs6799107	T	C	-0.095	0.8089	0.0206	3.992e-06	21.2618	0.00695477	0.810935	0.87212	0.0432063	IL_10
rs6921438	A	G	-0.2876	0.4815	0.0166	1.381e-67	300.088	0.011371	0.483847	0.737627	0.0339437	IL_10
rs7088799	T	G	-0.0815	0.6191	0.0166	9.352e-07	24.0983	0.00212656	0.61521	0.95118	0.0347332	IL_10
rs13209117	A	G	0.0981	0.2453	0.0186	1.271e-07	27.8104	-0.028399	0.257402	0.46647	0.0389971	IL_12_P70
rs199840084	CA	C	-0.2678	0.0226	0.057	2.652e-06	22.0682	0.139478	0.0219782	0.230312	0.116275	IL_12_P70
rs2123852	T	C	0.0942	0.2039	0.0204	3.73e-06	21.3175	-0.0194025	0.199298	0.648696	0.042589	IL_12_P70
rs273702	A	G	-0.127	0.9015	0.027	2.522e-06	22.1195	0.0693402	0.900403	0.223134	0.0569184	IL_12_P70
rs282258	T	C	0.0726	0.4279	0.0156	3.282e-06	21.6531	0.00777764	0.423337	0.819756	0.0341336	IL_12_P70
rs34291323	T	C	0.0954	0.6454	0.0198	1.487e-06	23.2075	0.023458	0.637659	0.507714	0.0354136	IL_12_P70
rs34467391	A	AG	-0.1014	0.4578	0.0157	1.068e-10	41.7035	0.018422	0.45803	0.586127	0.0338356	IL_12_P70
rs41282644	A	G	0.1401	0.0849	0.0303	3.737e-06	21.374	-0.030899	0.0815664	0.623749	0.0629893	IL_12_P70
rs6532374	T	C	-0.1033	0.8525	0.0226	4.613e-06	20.8872	-0.0142549	0.853317	0.765799	0.0478558	IL_12_P70
rs6921438	A	G	-0.3784	0.4834	0.016	5.78e-124	559.188	0.011371	0.483847	0.737627	0.0339437	IL_12_P70
rs6993770	A	T	0.0918	0.7786	0.0188	1.06e-06	23.8377	-0.00571713	0.776955	0.888281	0.040697	IL_12_P70
rs7088799	T	G	-0.0962	0.6196	0.0161	2.124e-09	35.6939	0.00212656	0.61521	0.95118	0.0347332	IL_12_P70
rs71361173	T	G	0.1105	0.878	0.0238	3.572e-06	21.5509	0.0285527	0.872789	0.57404	0.0507955	IL_12_P70
rs72831623	A	G	0.1929	0.0645	0.0367	1.509e-07	27.6203	-0.0716693	0.0683043	0.282281	0.066656	IL_12_P70
rs782107	A	G	0.0765	0.4709	0.0156	9.125e-07	24.0419	0.00625822	0.471891	0.853628	0.0339214	IL_12_P70
rs10995615	T	C	-0.1591	0.8577	0.0341	3.118e-06	21.7565	0.0308186	0.851885	0.516832	0.0475422	IL_13
rs117795020	A	G	-0.3584	0.0304	0.0716	5.479e-07	25.042	0.174413	0.029387	0.0801493	0.099675	IL_13
rs12623722	A	G	-0.1189	0.3054	0.0257	3.614e-06	21.3922	-0.00895457	0.30545	0.80772	0.0367942	IL_13
rs138854806	A	G	-0.4204	0.0247	0.0839	5.449e-07	25.0934	-0.0849302	0.0300861	0.39845	0.100582	IL_13
rs139083458	T	C	0.9995	0.0034	0.211	2.165e-06	22.4264	0.448966	0.00382183	0.108749	0.279932	IL_13
rs147747784	C	G	0.369	0.0285	0.0765	1.435e-06	23.2535	-0.20103	0.0469398	0.0156711	0.0831911	IL_13
rs27949	T	C	-0.1144	0.667	0.025	4.827e-06	20.9281	0.0500278	0.679529	0.167615	0.0362545	IL_13
rs6799107	T	C	-0.1472	0.8071	0.0299	8.661e-07	24.2232	0.00695477	0.810935	0.87212	0.0432063	IL_13
rs6921438	A	G	-0.4139	0.48	0.0242	1.283e-65	292.36	0.011371	0.483847	0.737627	0.0339437	IL_13
rs7073807	T	C	0.1618	0.1351	0.0354	4.77e-06	20.879	-0.0807959	0.132813	0.105616	0.049929	IL_13
rs75383097	C	G	-0.5369	0.0132	0.116	3.702e-06	21.4106	0.0082018	0.0158646	0.95194	0.136084	IL_13
rs76339001	A	T	-0.4375	0.9767	0.0886	7.915e-07	24.3695	0.211145	0.971766	0.042261	0.103965	IL_13
rs77955971	A	C	0.4408	0.0247	0.0868	3.756e-07	25.7752	-0.0678742	0.0340723	0.466815	0.0932761	IL_13
rs116135478	A	G	0.8296	0.9933	0.1637	4.05e-07	25.6681	0.216525	0.994075	0.326452	0.220655	IL_16
rs117217798	T	C	-0.2064	0.0889	0.044	2.772e-06	21.9921	-0.0396213	0.085526	0.516359	0.0610529	IL_16
rs117916513	A	G	-0.4713	0.0173	0.0982	1.605e-06	23.0211	0.221967	0.0167479	0.091241	0.131428	IL_16
rs1255143	T	C	0.1387	0.5695	0.0241	8.529e-09	33.1034	-0.0170434	0.559113	0.616508	0.0340319	IL_16
rs144691581	A	G	0.4929	0.0197	0.0958	2.668e-07	26.457	0.0469885	0.0219367	0.688519	0.117218	IL_16
rs1801020	A	G	0.1678	0.2655	0.0271	5.628e-10	38.3176	-0.110665	0.26083	0.00442191	0.0388792	IL_16
rs4253283	T	C	0.1506	0.3087	0.026	7.215e-09	33.5318	-0.0898577	0.303694	0.0143235	0.0366909	IL_16
rs4778636	A	G	-0.7286	0.0381	0.063	6.208e-31	133.675	0.131483	0.0442624	0.107094	0.0815959	IL_16
rs9706053	T	C	0.4412	0.0173	0.0928	1.976e-06	22.5906	-0.0582418	0.0164334	0.661359	0.13296	IL_16
rs117556572	T	C	-0.5256	0.0158	0.1097	1.66e-06	22.9432	-0.0133939	0.0249274	0.902991	0.109891	IL_17
rs12735700	T	G	-0.0943	0.1925	0.0206	4.5e-06	20.9497	-0.0380474	0.210077	0.357891	0.0413833	IL_17
rs149738638	T	C	-0.1553	0.9382	0.0337	4.106e-06	21.2311	-0.116531	0.941576	0.10606	0.0721039	IL_17
rs17282552	T	C	-0.2026	0.952	0.0403	4.876e-07	25.2672	0.0669793	0.949543	0.393596	0.0785116	IL_17
rs3804753	A	G	0.0943	0.3764	0.0166	1.376e-08	32.2623	0.0617459	0.379224	0.0762816	0.034832	IL_17
rs61990749	C	G	0.1124	0.1533	0.0226	6.569e-07	24.7289	0.0221905	0.150863	0.639249	0.0473397	IL_17
rs78296352	T	G	0.2949	0.0186	0.0645	4.809e-06	20.8987	-0.055328	0.0138876	0.704922	0.146106	IL_17
rs78629931	T	C	0.236	0.9694	0.0471	5.462e-07	25.0998	0.0124212	0.968365	0.898202	0.0970911	IL_17
rs10414578	T	C	-0.1817	0.1295	0.0347	1.643e-07	27.404	0.00510185	0.135518	0.917525	0.0492682	IL_18
rs116383510	A	C	-0.5412	0.9868	0.1052	2.699e-07	26.4513	-0.00307536	0.984542	0.982201	0.137845	IL_18
rs117266781	T	C	0.7051	0.0073	0.1436	9.176e-07	24.0966	-0.0262835	0.00840331	0.887269	0.185407	IL_18
rs12420140	A	G	-0.2479	0.283	0.0261	1.949e-21	90.1645	-0.0153156	0.278821	0.685267	0.0377896	IL_18
rs143370787	C	G	-0.3447	0.9554	0.066	1.749e-07	27.262	-0.000894901	0.957638	0.991602	0.0850222	IL_18
rs17229943	A	C	-0.3076	0.9176	0.0463	3.062e-11	44.1138	-0.0140723	0.897796	0.802962	0.0563983	IL_18
rs1979967	T	C	0.14	0.2157	0.0285	8.719e-07	24.1174	0.0431644	0.214335	0.294435	0.04117	IL_18
rs385076	T	C	-0.2472	0.3444	0.0247	1.559e-23	100.107	0.011444	0.354827	0.746105	0.0353451	IL_18
rs4482818	A	G	0.1233	0.609	0.0243	4.108e-07	25.7322	0.0139775	0.602031	0.686074	0.0345816	IL_18
rs610473	A	G	0.1274	0.3522	0.0242	1.433e-07	27.6995	0.0213636	0.352271	0.546173	0.0353991	IL_18
rs78623212	T	C	0.8322	0.0053	0.1676	6.82e-07	24.6417	-0.0053964	0.00819505	0.976999	0.187172	IL_18
rs78716465	A	G	0.3173	0.033	0.0679	2.981e-06	21.8255	-0.0926105	0.0365375	0.304037	0.0901042	IL_18
rs113831257	A	G	0.3639	0.0417	0.0641	1.388e-08	32.2118	0.0828896	0.0498358	0.293929	0.0789769	IP_10
rs143799975	A	G	-0.7551	0.9949	0.1638	4.012e-06	21.2397	-0.471993	0.993052	0.00667252	0.17399	IP_10
rs34383175	T	C	-0.3196	0.035	0.0653	9.904e-07	23.9416	-0.00897154	0.0345851	0.922479	0.0921942	IP_10
rs4862111	T	C	0.1448	0.2313	0.0317	4.844e-06	20.8538	-0.0287622	0.247627	0.462237	0.0391234	IP_10
rs6707974	A	G	0.1574	0.8626	0.0337	3.027e-06	21.803	-0.0521586	0.857386	0.278001	0.0480803	IP_10
rs75970138	A	G	-0.4845	0.0139	0.1037	2.994e-06	21.8171	-0.00196236	0.0129354	0.989606	0.150627	IP_10
rs7645625	T	G	-0.1116	0.5724	0.0236	2.192e-06	22.3497	-0.029344	0.583712	0.394662	0.034474	IP_10
rs79848609	A	C	0.2514	0.9449	0.0535	2.637e-06	22.0694	0.0254679	0.951074	0.747581	0.0791344	IP_10
rs8112909	A	G	-0.139	0.8159	0.0297	2.956e-06	21.8919	0.0991329	0.799572	0.0191982	0.0423345	IP_10
rs116274860	T	G	0.8262	0.9908	0.1739	2.029e-06	22.554	0.05111	0.986728	0.729486	0.147799	M_CSF
rs117867915	T	C	0.5224	0.9793	0.1096	1.874e-06	22.7006	-0.0363282	0.981052	0.77209	0.125424	M_CSF
rs11963606	C	G	-0.5353	0.9826	0.117	4.731e-06	20.9158	0.0767179	0.982941	0.561685	0.132195	M_CSF
rs12962919	T	C	0.3025	0.0644	0.0659	4.394e-06	21.0539	-0.028324	0.0707472	0.669515	0.0663614	M_CSF
rs34089869	T	C	0.2194	0.1039	0.0462	2.078e-06	22.5342	-0.0451565	0.10724	0.409951	0.054803	M_CSF
rs4269021	C	G	-0.2459	0.9101	0.0504	1.051e-06	23.7853	-0.0249178	0.906428	0.667733	0.0580481	M_CSF
rs56367447	T	C	-0.4878	0.0305	0.0876	2.569e-08	30.9833	-0.0117465	0.0333552	0.901066	0.0944904	M_CSF
rs62294910	A	G	0.3472	0.0504	0.0687	4.378e-07	25.521	-0.0440648	0.0626822	0.52507	0.0693333	M_CSF
rs72723242	T	G	-0.4969	0.0177	0.1083	4.434e-06	21.0346	-0.000779131	0.0163601	0.995341	0.133419	M_CSF
rs78296352	T	G	0.522	0.0195	0.111	2.578e-06	22.0977	-0.055328	0.0138876	0.704922	0.146106	M_CSF
rs9387100	T	C	-0.135	0.4291	0.029	3.341e-06	21.6533	-0.00774619	0.420943	0.820723	0.0341821	M_CSF
rs10744620	T	C	0.0783	0.3748	0.0161	1.118e-06	23.6465	-0.04452	0.365829	0.205704	0.0351807	MCP_1_MCAF
rs111995966	T	G	0.1428	0.9297	0.0309	3.788e-06	21.3518	0.0157858	0.922856	0.807268	0.0647085	MCP_1_MCAF
rs112313229	A	G	-0.1652	0.0708	0.0312	1.217e-07	28.0289	0.104819	0.0728213	0.109369	0.0654694	MCP_1_MCAF
rs12073356	A	G	-0.1436	0.0686	0.031	3.489e-06	21.4527	-0.0825306	0.0693478	0.216288	0.0667477	MCP_1_MCAF
rs12075	A	G	0.2186	0.523	0.0154	1.361e-45	201.444	0.0224384	0.532815	0.509223	0.033995	MCP_1_MCAF
rs12493471	T	C	0.1164	0.3682	0.0162	6.14e-13	51.6145	-0.0127634	0.361703	0.717505	0.0352779	MCP_1_MCAF
rs143815843	A	G	-0.2049	0.0315	0.0447	4.609e-06	21.007	-0.0234748	0.0309274	0.809093	0.0971653	MCP_1_MCAF
rs146522229	T	C	-0.5942	0.0047	0.1161	3.093e-07	26.1877	0.361491	0.00444407	0.158652	0.256446	MCP_1_MCAF
rs2228467	T	C	-0.262	0.9219	0.029	1.602e-19	81.6023	0.100701	0.923569	0.114178	0.0637474	MCP_1_MCAF
rs56212190	T	C	0.1799	0.0519	0.0372	1.318e-06	23.3815	-0.002002	0.0486531	0.979725	0.0787757	MCP_1_MCAF
rs7033586	A	G	-0.22	0.968	0.0467	2.426e-06	22.1875	0.0233658	0.974328	0.826421	0.106551	MCP_1_MCAF
rs7197349	A	G	0.0971	0.8124	0.0206	2.399e-06	22.2126	0.00819026	0.804088	0.84688	0.0424144	MCP_1_MCAF
rs7517040	A	G	-0.097	0.2334	0.019	3.409e-07	26.0575	-0.0520767	0.21834	0.202189	0.0408337	MCP_1_MCAF
rs9317045	A	C	0.1157	0.8618	0.0235	8.425e-07	24.2341	-0.0554803	0.852509	0.245914	0.0478141	MCP_1_MCAF
rs114363841	A	T	0.7242	0.9742	0.1583	4.789e-06	20.8912	0.110275	0.970626	0.273137	0.100628	MCP_3
rs117286643	A	G	0.6934	0.0225	0.1474	2.542e-06	22.0893	0.0634541	0.0219274	0.58317	0.115632	MCP_3
rs2838065	A	G	-0.221	0.2719	0.0479	3.924e-06	21.2482	0.0308003	0.278683	0.413101	0.0376326	MCP_3
rs28394764	A	T	0.597	0.9696	0.1282	3.194e-06	21.6462	0.00911796	0.967996	0.924736	0.0965175	MCP_3
rs3129806	T	C	-0.1975	0.5729	0.0433	4.978e-06	20.7667	0.020213	0.582458	0.555091	0.0342507	MCP_3
rs62492260	T	G	-0.2802	0.1886	0.0578	1.229e-06	23.4579	0.0259259	0.176848	0.567001	0.0452874	MCP_3
rs113218956	A	G	-0.8789	0.0044	0.1876	2.815e-06	21.9365	-0.164887	0.00421435	0.521819	0.257418	MIF
rs11551183	C	G	0.3666	0.9756	0.0795	3.999e-06	21.2522	0.124613	0.97794	0.280494	0.115466	MIF
rs12594190	A	G	0.1321	0.7008	0.0266	6.85e-07	24.6488	-0.082472	0.700243	0.0255511	0.0369338	MIF
rs13142904	T	C	-0.2232	0.0896	0.0425	1.468e-07	27.5654	0.0125514	0.0895172	0.833507	0.0597098	MIF
rs141009259	T	C	-0.6194	0.9886	0.1285	1.444e-06	23.2215	-0.0203616	0.988301	0.897919	0.158715	MIF
rs2294689	C	G	-0.1338	0.3018	0.0287	3.043e-06	21.7221	-0.00150084	0.0143128	0.991582	0.142243	MIF
rs2330634	C	G	0.1549	0.3681	0.0249	4.571e-10	38.6775	-0.0358646	0.358815	0.306812	0.0350949	MIF
rs35890933	T	G	0.1676	0.8474	0.0365	4.458e-06	21.0725	0.00470113	0.854326	0.922092	0.0480692	MIF
rs3814097	A	G	-0.1163	0.5533	0.0251	3.548e-06	21.4569	0.0206215	0.546119	0.549264	0.0344345	MIF
rs111607343	A	G	-0.5235	0.0134	0.1119	2.928e-06	21.8746	-0.225302	0.0141787	0.116828	0.143667	MIG
rs11177248	A	G	0.3157	0.0351	0.0667	2.222e-06	22.3905	0.00714086	0.0401483	0.933601	0.0857096	MIG
rs112861654	A	G	-0.2682	0.9454	0.0527	3.639e-07	25.8859	-0.0261697	0.940349	0.714103	0.0714333	MIG
rs117831247	T	C	-0.8819	0.0056	0.173	3.445e-07	25.9725	-0.0187847	0.00437789	0.944068	0.267748	MIG
rs139010077	T	C	0.4337	0.0169	0.0943	4.193e-06	21.1408	0.0657681	0.0163485	0.624381	0.134317	MIG
rs1796085	A	C	-0.2172	0.9127	0.04	5.611e-08	29.4691	0.0684245	0.913924	0.25744	0.060421	MIG
rs55876513	T	G	0.1638	0.7131	0.0254	1.048e-10	41.5649	0.0768016	0.718094	0.0406893	0.0375249	MIG
rs62562991	A	G	0.6239	0.0097	0.1259	7.237e-07	24.544	0.319872	0.0146733	0.0229124	0.14061	MIG
rs6679677	A	C	0.1628	0.1458	0.0327	6.514e-07	24.7731	0.0347685	0.145981	0.468735	0.0479869	MIG
rs77086208	T	C	0.327	0.0286	0.0694	2.501e-06	22.1893	0.0746209	0.0276228	0.475243	0.104515	MIG
rs816960	T	C	-0.1179	0.3692	0.0242	1.15e-06	23.7227	-0.0180362	0.367834	0.608281	0.0351907	MIG
rs12690897	A	G	0.1215	0.292	0.026	3.073e-06	21.8254	-0.0264239	0.291829	0.4785	0.0372841	MIP_1A
rs184154340	A	G	0.3251	0.0304	0.0689	2.399e-06	22.2511	0.0195266	0.0384669	0.823479	0.0875344	MIP_1A
rs57786342	A	G	0.139	0.2336	0.0283	8.909e-07	24.1109	0.027258	0.235329	0.493137	0.0397738	MIP_1A
rs60198979	A	G	-0.2154	0.0788	0.0455	2.215e-06	22.3988	-0.0968725	0.0759018	0.129598	0.0639131	MIP_1A
rs113010081	T	C	-0.5799	0.867	0.0236	1.57e-133	603.639	0.0422165	0.872182	0.404267	0.0506177	MIP_1B
rs113877493	T	C	-0.607	0.1645	0.0217	3.67e-172	782.264	0.0397475	0.164894	0.386406	0.0458897	MIP_1B
rs116237296	A	G	0.5284	0.0054	0.1115	2.153e-06	22.4528	0.260249	0.00495581	0.283251	0.242533	MIP_1B
rs117453826	A	G	-0.5907	0.981	0.0591	1.53e-23	99.8744	-0.00799011	0.977345	0.944036	0.113823	MIP_1B
rs117657747	A	G	0.2089	0.0526	0.0453	4.013e-06	21.259	0.0290024	0.0566776	0.693792	0.0736637	MIP_1B
rs141102180	T	G	0.3298	0.0449	0.0392	3.751e-17	70.766	0.105717	0.0401036	0.229595	0.0879946	MIP_1B
rs1437220	T	C	0.1437	0.9207	0.0315	4.916e-06	20.806	-0.058681	0.921633	0.354833	0.0634214	MIP_1B
rs1564708	T	C	-0.1697	0.278	0.0187	1.294e-19	82.3333	0.0306788	0.285516	0.420736	0.0381034	MIP_1B
rs17138331	A	G	-0.1434	0.9092	0.0295	1.125e-06	23.6238	0.0119243	0.915813	0.844829	0.0609252	MIP_1B
rs2411161	T	C	0.1719	0.9508	0.0365	2.547e-06	22.1749	0.0744284	0.946576	0.324843	0.075596	MIP_1B
rs281748	C	G	-0.0794	0.7041	0.0171	3.277e-06	21.5548	0.0481683	0.695565	0.189817	0.0367383	MIP_1B
rs3760440	A	G	0.1242	0.6437	0.0162	1.734e-14	58.7636	0.0386513	0.641931	0.271907	0.0351797	MIP_1B
rs5743614	T	C	0.1115	0.1278	0.0232	1.569e-06	23.0924	0.151011	0.130107	0.00178279	0.0483355	MIP_1B
rs6908843	A	G	0.0997	0.1684	0.0209	1.779e-06	22.7506	-0.065594	0.169775	0.14547	0.0450594	MIP_1B
rs72791296	T	C	0.2364	0.0349	0.0466	3.968e-07	25.7287	0.0654547	0.0364826	0.468319	0.0902554	MIP_1B
rs72799710	T	C	-0.1037	0.1514	0.0217	1.792e-06	22.8314	0.00503718	0.15633	0.914216	0.046761	MIP_1B
rs76356863	A	T	-0.3456	0.9852	0.0667	2.219e-07	26.8405	0.214868	0.987094	0.154822	0.151028	MIP_1B
rs76582507	A	G	0.3259	0.0156	0.0676	1.421e-06	23.2365	-0.0970929	0.00986427	0.578149	0.1746	MIP_1B
rs76776296	A	G	0.313	0.9806	0.0598	1.632e-07	27.3893	-0.0503523	0.979185	0.673645	0.119559	MIP_1B
rs79068918	C	G	0.2674	0.0909	0.0271	5.537e-23	97.3373	-0.0839485	0.0930901	0.150498	0.0583879	MIP_1B
rs11247305	C	G	-0.1687	0.9376	0.0364	3.468e-06	21.4745	-0.124068	0.93489	0.0718489	0.0689239	PDGF_BB
rs116445074	T	G	0.2869	0.0184	0.0587	1.017e-06	23.8826	-0.127505	0.0186705	0.306989	0.124813	PDGF_BB
rs11766649	A	G	0.0902	0.8018	0.0196	3.964e-06	21.1737	-0.0784694	0.795034	0.0615829	0.0419783	PDGF_BB
rs12289510	A	G	-0.0772	0.4767	0.0158	1.001e-06	23.868	-0.0254769	0.471206	0.452141	0.0338857	PDGF_BB
rs13037046	A	T	-0.0948	0.1871	0.0206	3.958e-06	21.1728	0.0241667	0.19416	0.574109	0.0430004	PDGF_BB
rs13412535	A	G	0.3317	0.1892	0.0214	2.893e-54	240.192	0.0425924	0.205087	0.314009	0.0423028	PDGF_BB
rs2324229	T	C	0.0884	0.6134	0.0161	4.016e-08	30.1404	0.0116325	0.627727	0.739358	0.0349634	PDGF_BB
rs35859699	A	G	-0.3854	0.0109	0.0838	4.223e-06	21.1461	0.0506574	0.0120044	0.748159	0.157778	PDGF_BB
rs4965869	T	C	0.1843	0.2446	0.0181	2.22e-24	103.655	-0.0562123	0.246119	0.152211	0.0392608	PDGF_BB
rs55680718	T	C	-0.1359	0.1173	0.0245	2.956e-08	30.7611	0.0280125	0.120214	0.588815	0.0518219	PDGF_BB
rs72777070	T	G	-0.1048	0.7854	0.02	1.557e-07	27.451	0.0109241	0.78697	0.794021	0.0418398	PDGF_BB
rs73162807	A	C	-0.2313	0.0259	0.0499	3.548e-06	21.4806	-0.0701675	0.0246469	0.518454	0.108664	PDGF_BB
rs9936075	A	G	-0.0767	0.6436	0.0163	2.675e-06	22.1366	-0.0901162	0.644523	0.0106947	0.0353049	PDGF_BB
rs9941733	A	G	0.1165	0.8364	0.0227	3.018e-07	26.3327	0.0601258	0.826329	0.177069	0.0445431	PDGF_BB
rs112072646	A	G	0.4209	0.0204	0.0859	9.617e-07	23.995	0.0949337	0.0176898	0.461628	0.128956	RANTES
rs147509526	T	C	-0.3558	0.0333	0.0715	6.567e-07	24.7485	0.0185076	0.0314066	0.850714	0.0983361	RANTES
rs62438851	A	G	-0.1904	0.8961	0.0413	4.009e-06	21.2414	-0.01301	0.896296	0.815597	0.0557865	RANTES
rs7000423	T	C	-0.1314	0.6274	0.0252	1.852e-07	27.173	0.00712145	0.634779	0.839373	0.0351336	RANTES
rs7170339	C	G	-0.4283	0.0197	0.0904	2.187e-06	22.4341	0.0959766	0.019823	0.431187	0.121927	RANTES
rs72793342	A	G	-0.1505	0.2003	0.0307	9.08e-07	24.0184	-0.0740068	0.212605	0.0747446	0.0415295	RANTES
rs74472919	T	C	0.3547	0.0434	0.06	3.353e-09	34.9276	-0.0177418	0.0388418	0.839711	0.0877167	RANTES
rs75077631	G	GC	-0.1293	0.2655	0.0275	2.607e-06	22.0943	-0.109417	0.261266	0.00488911	0.0388797	RANTES
rs9675798	T	G	-0.2583	0.9466	0.0552	2.888e-06	21.8836	-0.0125159	0.945468	0.866848	0.0746489	RANTES
rs113127926	A	C	0.1974	0.0418	0.0418	2.337e-06	22.2965	0.0383152	0.0398035	0.660157	0.0871399	SCF
rs13412535	A	G	-0.1065	0.1892	0.0213	5.586e-07	24.994	0.0425924	0.205087	0.314009	0.0423028	SCF
rs1557570	T	G	0.1172	0.2954	0.0169	4.133e-12	48.0815	-0.0277295	0.308482	0.44727	0.0364875	SCF
rs1568119	T	C	-0.5946	0.0051	0.1129	1.374e-07	27.7305	-0.333709	0.00546597	0.147134	0.230187	SCF
rs4841899	T	C	-0.1002	0.7421	0.0178	1.673e-08	31.6804	-0.0211208	0.740427	0.584182	0.0385919	SCF
rs635634	T	C	-0.1035	0.206	0.0191	5.705e-08	29.3569	0.0373439	0.202035	0.375324	0.0421229	SCF
rs7039247	C	G	0.079	0.6644	0.0168	2.46e-06	22.1071	0.0547027	0.660186	0.124212	0.0355828	SCF
rs72678285	A	T	0.1062	0.8512	0.0231	4.43e-06	21.131	0.0489469	0.83934	0.286575	0.0459308	SCF
rs78369473	T	C	-0.2256	0.0266	0.0484	3.14e-06	21.7212	0.0858852	0.0260493	0.420165	0.106539	SCF
rs78666213	T	G	-0.2845	0.9797	0.0574	7.152e-07	24.5605	0.104022	0.978152	0.370214	0.116086	SCF
rs80271436	A	G	-0.2393	0.0263	0.0484	7.488e-07	24.4394	0.0589975	0.0272702	0.571206	0.104185	SCF
rs112346514	T	C	-0.3261	0.0302	0.0703	3.543e-06	21.5059	0.0435058	0.038001	0.625124	0.0890413	SCGF_B
rs1149926	T	C	-0.3458	0.0239	0.0749	3.917e-06	21.3036	0.0843984	0.0248865	0.43943	0.109161	SCGF_B
rs116924815	T	C	0.6046	0.0273	0.0737	2.251e-16	67.2617	-0.0567887	0.0275978	0.582021	0.103171	SCGF_B
rs117716477	A	C	0.8242	0.0199	0.084	1.029e-22	96.2217	0.19473	0.0165481	0.147731	0.13452	SCGF_B
rs12480722	T	C	0.1654	0.8752	0.0353	2.812e-06	21.9426	0.0734702	0.870834	0.145855	0.0505183	SCGF_B
rs13287050	A	T	-0.121	0.7202	0.0263	4.118e-06	21.1556	-0.0395253	0.718945	0.293973	0.037663	SCGF_B
rs139413256	A	G	-0.5174	0.0139	0.1076	1.532e-06	23.1097	-0.0319983	0.0164378	0.810927	0.133755	SCGF_B
rs143829871	T	C	-0.1866	0.9047	0.0399	2.852e-06	21.8597	-0.00957967	0.906485	0.870659	0.0588354	SCGF_B
rs149009264	A	G	0.4551	0.9848	0.0985	3.793e-06	21.3357	-0.00236174	0.984797	0.986401	0.138565	SCGF_B
rs150733161	T	C	-0.5255	0.0142	0.112	2.687e-06	22.0027	0.201899	0.0135575	0.178527	0.150077	SCGF_B
rs151194174	A	G	0.4536	0.0187	0.0941	1.454e-06	23.2238	-0.0617755	0.0386448	0.482289	0.0879207	SCGF_B
rs17876031	A	G	-0.1496	0.324	0.0254	3.667e-09	34.6707	-0.0760283	0.325303	0.0355541	0.0361696	SCGF_B
rs181218758	T	C	-0.3747	0.9547	0.0585	1.502e-10	41.0036	0.0688331	0.962967	0.450243	0.0911684	SCGF_B
rs264157	A	G	0.1079	0.4743	0.0233	3.685e-06	21.4337	0.0339348	0.468299	0.314196	0.0337171	SCGF_B
rs34911860	A	G	-0.3674	0.0291	0.0787	3.002e-06	21.7819	0.282499	0.0171211	0.0391273	0.136946	SCGF_B
rs4656185	A	G	0.2103	0.2892	0.0254	1.287e-16	68.5137	-0.0356796	0.304883	0.329785	0.0366115	SCGF_B
rs77954165	T	C	0.2631	0.9528	0.0562	2.867e-06	21.9046	-0.106365	0.950705	0.172672	0.0779992	SCGF_B
rs7815967	T	C	0.1325	0.1991	0.0288	4.371e-06	21.155	-0.0847308	0.189673	0.0498127	0.0431954	SCGF_B
rs78217154	T	C	0.3942	0.9796	0.0861	4.722e-06	20.9505	-0.155586	0.979726	0.197543	0.120742	SCGF_B
rs10013755	A	T	0.5188	0.9929	0.0995	1.851e-07	27.1796	0.113614	0.992825	0.567616	0.198777	SDF_1A
rs10474392	A	G	0.0934	0.334	0.0177	1.376e-07	27.8379	-0.0655651	0.255554	0.0911444	0.0388098	SDF_1A
rs12141941	T	C	-0.0881	0.7493	0.0186	2.263e-06	22.4293	-0.0823218	0.725728	0.0292867	0.0377691	SDF_1A
rs149893336	A	G	-0.494	0.993	0.1082	4.93e-06	20.8396	-0.179665	0.988782	0.271133	0.163264	SDF_1A
rs1600396	A	G	-0.0933	0.8096	0.0204	4.939e-06	20.9118	-0.00045567	0.807486	0.991499	0.0427667	SDF_1A
rs3988298	T	C	-0.1263	0.1042	0.0266	2.124e-06	22.5389	0.0252926	0.11412	0.635473	0.0533555	SDF_1A
rs62194947	T	C	-0.0852	0.2632	0.0185	4.269e-06	21.2043	-0.000958407	0.259838	0.980166	0.0385501	SDF_1A
rs78037609	A	G	-0.6261	0.0104	0.1334	2.666e-06	22.0224	-0.848589	0.000228969	0.53982	1.38413	SDF_1A
rs78883416	C	G	-0.0871	0.308	0.0182	1.755e-06	22.8972	-0.0675643	0.319648	0.0632092	0.0363695	SDF_1A
rs10834997	A	G	-0.123	0.6924	0.0256	1.528e-06	23.0718	-0.0251395	0.695129	0.493204	0.0366882	TNF_A
rs111332265	A	G	-0.3678	0.9696	0.0745	7.913e-07	24.3592	0.0133178	0.965238	0.886403	0.0932242	TNF_A
rs115669577	A	G	0.981	0.0038	0.1994	8.625e-07	24.1902	0.158496	0.00437405	0.54097	0.259256	TNF_A
rs7256693	T	C	-0.1841	0.8925	0.04	4.109e-06	21.1709	0.0875791	0.880821	0.0950408	0.0524618	TNF_A
rs79105320	A	G	0.5573	0.0112	0.1177	2.207e-06	22.4066	-0.010593	0.0116267	0.94654	0.157982	TNF_A
rs10925040	T	C	0.1738	0.371	0.0372	2.929e-06	21.8001	-0.0649572	0.363221	0.0658673	0.0353158	TNF_B
rs75240021	C	G	0.3713	0.071	0.0772	1.489e-06	23.1026	0.171826	0.0762157	0.00566722	0.0621107	TNF_B
rs753274	T	C	-0.1725	0.6085	0.037	3.143e-06	21.708	0.0778189	0.608739	0.0243787	0.0345691	TNF_B
rs7629875	A	G	0.3841	0.9443	0.0774	6.897e-07	24.5953	0.072136	0.940281	0.308724	0.0708673	TNF_B
rs78296352	T	G	1.2028	0.0252	0.1366	1.276e-18	77.4338	-0.055328	0.0138876	0.704922	0.146106	TNF_B
rs13278062	T	G	0.08	0.5589	0.0157	3.326e-07	25.9582	-0.0844738	0.542319	0.0127976	0.0339341	TRAIL
rs138987090	A	G	-0.7264	0.9857	0.0749	2.974e-22	94.0335	0.0584439	0.986119	0.68425	0.143713	TRAIL
rs148051545	T	C	-0.4211	0.0114	0.0843	5.843e-07	24.9465	-0.0715635	0.0113053	0.649172	0.157313	TRAIL
rs17434886	T	C	-0.0918	0.1949	0.0199	4.195e-06	21.2752	-0.00139814	0.186112	0.974323	0.0434385	TRAIL
rs193112415	T	C	-1.0456	0.9809	0.062	1.008e-63	284.343	0.0026606	0.980696	0.982854	0.1238	TRAIL
rs28431810	C	G	-0.1216	0.8874	0.0252	1.406e-06	23.2788	-0.0722328	0.902858	0.20821	0.0573958	TRAIL
rs28521641	A	T	-0.7004	0.963	0.0445	7.786e-56	247.666	-0.085293	0.943753	0.248433	0.0739002	TRAIL
rs57396456	T	C	-0.5641	0.9755	0.0516	7.71e-28	119.483	-0.0173636	0.977665	0.878472	0.113557	TRAIL
rs62093514	T	C	1.0459	0.0239	0.0549	5.798e-81	362.852	0.0485855	0.0220123	0.680672	0.118056	TRAIL
rs72899452	T	C	0.1223	0.0977	0.0264	3.748e-06	21.4555	-0.0487997	0.0985122	0.388818	0.0566278	TRAIL
rs73039026	A	C	-0.3098	0.9821	0.0634	1.015e-06	23.8714	0.165316	0.979305	0.165733	0.119272	TRAIL
rs747324	T	C	-0.0826	0.2828	0.0178	3.338e-06	21.5285	-0.0282624	0.283123	0.451768	0.0375593	TRAIL
rs74778900	T	C	0.5791	0.0238	0.0531	9.901e-28	118.908	-0.111695	0.0135556	0.445525	0.146408	TRAIL
rs75928541	A	G	0.2784	0.0188	0.0591	2.442e-06	22.1849	-0.170017	0.0227797	0.133451	0.113297	TRAIL
rs79287178	A	G	-0.4304	0.0389	0.042	1.173e-24	104.988	0.0514742	0.0420411	0.54539	0.0851259	TRAIL
rs10411345	C	G	-0.1041	0.7823	0.0218	1.733e-06	22.7964	-0.00239525	0.770243	0.952686	0.0403691	VEGF
rs10761739	C	G	0.114	0.3807	0.0173	4.575e-11	43.4106	-0.00297074	0.38481	0.931845	0.0347359	VEGF
rs10967186	T	C	0.0899	0.578	0.0169	1.086e-07	28.2895	0.0244934	0.57487	0.472901	0.0341244	VEGF
rs12456390	T	C	-0.0818	0.6772	0.0179	4.882e-06	20.8775	-0.0127828	0.68656	0.725877	0.0364581	VEGF
rs13209117	A	G	0.1253	0.2474	0.02	3.697e-10	39.2393	-0.028399	0.257402	0.46647	0.0389971	VEGF
rs143479231	A	G	-0.2628	0.0363	0.0489	7.902e-08	28.8743	0.197707	0.0421404	0.0191717	0.0844118	VEGF
rs3108686	A	C	-0.7967	0.0038	0.1702	2.861e-06	21.9029	-0.522564	0.003414	0.0725504	0.291017	VEGF
rs34467391	A	AG	-0.1275	0.4559	0.017	6.119e-14	56.2343	0.018422	0.45803	0.586127	0.0338356	VEGF
rs4082730	A	G	0.2455	0.0305	0.0533	4.116e-06	21.2093	-0.0634078	0.026552	0.5497	0.105996	VEGF
rs6921438	A	G	-0.4866	0.4691	0.0174	4.11e-172	781.852	0.011371	0.483847	0.737627	0.0339437	VEGF
rs7030781	A	T	0.1403	0.5878	0.0172	3.454e-16	66.5177	0.048555	0.600101	0.159306	0.0344996	VEGF
rs73418461	A	G	-0.2498	0.0266	0.0521	1.61e-06	22.982	0.0755865	0.0282901	0.458627	0.101991	VEGF
rs73872715	T	C	-0.6079	0.0045	0.1299	2.864e-06	21.894	0.36094	0.00563547	0.110275	0.226017	VEGF
rs8045833	A	G	0.103	0.2132	0.0211	1.006e-06	23.8225	-0.0360787	0.216525	0.380315	0.0411239	VEGF
